# Supplementary material for: Improper wound treatment and delay of rabies post-exposure prophylaxis of animal bite victims in China: Prevalence and determinants
Source: PLoS Negl Trop Dis. 2017 Jul 10;11(7):e0005663. doi: 10.1371/journal.pntd.0005663 (PMC5519202; doi:10.1371/journal.pntd.0005663)
Supplement: S1 Questionnaire — (XLSX) [file pntd.0005663.s001.xlsx]

## Sheet: questionnaire
Number	Question	Answer
Q1	Age	years old
Q2	Gender	1. male 2.female
Q3	Educational attainment	1.primary school 2.junior school 3.senior school 4.main college 5.university and above
Q4	Monthly family income	1.less than 1000 2.1000-3000 3.3000-5000 4. 5000-7000 5.more than 7000
Q5	Time spend to the nearest rabies prevention clinic	minites
Q6	How many times were you injuried by animals?	1.once 2. 2 times 3.more than 2 times 4. cann't remember
Q7	Have you ever inoculate rabies vaccination?	1.yes 2.no
Q8	When did you inoculate the first dose of rabies vaccine after animal bite?	0. within 24 hours 1.more than 24 hours after animal bite
Q9	The offending animal	1.dog 2.cat 3.other animal
Q10	The offending animal ownership	1.domestic animals of other peple 2.own domestic animal 3.roaming animal
Q11	Is the offending animal vaccinated?	1.yes 2.no 3.don't know
Q12	Wound category	1.categoryⅠ 2.category Ⅱ 3.category Ⅲ
Q13	What did you do as first aid?	1.supress the wound 2.flush the wound with water only 3. flush the qound with water and soap 4.bind the wound 5.disinfect the wound with detergent 6.did nothing
Q14	Rabies is infectious	1.yes 2.no 3.don't know
Q15	Rabies is preventable	1.yes 2.no 3.don't know
Q16	The transmitter of rabies	1.dog 2.cat 3.wild animal 4.don't know
Q17	Rabies transmission routs	1.bite, scratches 2.organ transplantation 3.don't know
Q18	Rabies incubation period	1.1-3 months 2.within 2 weeks 3.more than 1 year 4.don't know
Q19	Rabies fatality	1.extremely low mortality 2. high mortaliy 3.nearly 100% mortality 4.don't know
Q20	Rabies is a health risk towards human health	1. very agreeable 2.agreeable 3.don't know 4.disagreeable 5.very disagreeable
Q21	It is important to eliminate rabies	1. very agreeable 2.agreeable 3.don't know 4.disagreeable 5.very disagreeable
Q22	Animal vaccination is helpful to eliminate rabies	1. very agreeable 2.agreeable 3.don't know 4.disagreeable 5.very disagreeable
Q23	Vaccination of the animal which looks normal is not needed	1. very agreeable 2.agreeable 3.don't know 4.disagreeable 5.very disagreeable
Q24	Timely post-exposure treatment is important	1. very agreeable 2.agreeable 3.don't know 4.disagreeable 5.very disagreeable
Q25	The cost of vaccination is affordable	1. very agreeable 2.agreeable 3.don't know 4.disagreeable 5.very disagreeable
Q26	Will learn rabies knowledge	1. very agreeable 2.agreeable 3.don't know 4.disagreeable 5.very disagreeable
Q27	Propagation of rabies information in communities is necessary	1. very agreeable 2.agreeable 3.don't know 4.disagreeable 5.very disagreeable
Q28	Take rabies vaccine on schedule	1.always 2.often 3. occationally 4. never
Q29	Take rabies vaccine on reminder from other peple	1.always 2.often 3. occationally 4. never
Q30	Would discontinue the vaccination if the wound is not serious	1.always 2.often 3. occationally 4. never
Q31	Suggest other animal bite victims to receive rabies vaccination	1.always 2.often 3. occationally 4. never
Q32	Like to play with animals	1.always 2.often 3. occationally 4. never
Q33	Avoid aggressive animals	1.always 2.often 3. occationally 4. never

## Sheet: data
Number	Q1	Q2	Q3	Q4	Q5	Q6	Q7	Q8	Q9	Q10	Q11	Q12	Q13	Q14	Q15	Q16	Q17	Q18	Q19	Q20	Q21	Q22	Q23	Q24	Q25	Q26	Q27	Q28	Q29	Q30	Q31	Q32	Q33
1	6	2	3	4	40	1	2	1	2	2	1	3	5	1	1	1	2	2	2	3	1	2	5	2	2	2	2	1	4	4	1	4	1
2	38	2	5	4	40	1	2	1	2	3	2	3	1	1	2	1	2	2	1	1	1	1	5	1	1	2	2	1	4	4	1	2	1
3	49	2	2	2	30	1	2	1	1	1	3	3	1	1	1	1	2	2	2	1	1	1	5	1	1	3	4	1	4	4	1	4	1
4	67	1	5	2	15	3	1	2	1	2	3	2	1	1	1	1	2	2	1	1	1	1	5	1	1	3	4	1	1	4	1	4	1
5	39	1	3	3	15	2	2	2	2	1	3	2	1	2	1	1	2	2	1	1	1	3	4	1	1	3	4	1	1	3	2	3	1
6	29	1	2	3	20	3	2	1	2	1	3	3	1	2	1	1	2	2	2	1	1	2	4	1	1	2	2	1	1	1	1	2	3
7	28	2	5	5	15	1	2	1	3	1	3	3	1	2	1	1	2	2	1	1	1	1	4	1	1	3	5	1	1	2	1	2	1
8	30	1	5	5	30	1	2	2	1	1	3	2	5	1	1	1	2	2	1	1	1	1	4	1	1	3	2	1	4	4	1	4	1
9	32	2	4	5	60	1	2	1	1	2	1	3	5	2	2	1	2	2	1	1	1	1	5	1	1	4	4	1	1	4	1	4	1
10	23	1	4	4	25	1	2	1	2	3	3	3	1	2	1	1	2	2	1	4	4	1	5	1	1	2	2	1	4	4	1	1	1
11	70	2	2	5	40	3	1	2	1	1	1	3	1	2	2	2	2	2	2	3	3	3	3	1	1	3	2	1	4	1	4	1	2
12	44	2	5	3	60	1	2	1	1	2	2	2	5	1	1	1	2	2	1	1	1	1	4	1	1	1	1	3	4	1	3	1	1
13	49	2	3	3	120	1	2	1	2	1	3	3	99	1	1	1	2	2	1	1	1	1	5	1	1	1	4	1	4	4	1	4	1
14	58	2	3	5	15	3	1	1	1	2	3	2	1	2	1	1	2	2	1	1	2	2	5	2	2	2	2	1	4	4	1	2	1
15	25	1	5	5	20	2	1	2	2	1	3	2	6	2	1	1	2	2	1	1	1	1	5	1	1	2	5	1	4	4	1	1	2
16	22	2	3	3	20	3	2	2	1	2	1	2	5	2	1	1	2	2	2	2	2	2	4	2	2	3	4	3	4	3	3	2	1
17	25	1	4	2	25	3	2	1	2	2	2	3	1	1	1	1	2	2	1	2	2	1	5	1	1	2	2	1	4	1	1	1	1
18	60	2	1	1	60	2	1	1	1	1	3	3	5	2	1	2	2	2	2	2	2	3	3	2	2	3	3	1	1	4	1	1	1
19	1	1	5	5	20	3	1	1	3	3	3	2	1	1	1	1	1	1	1	3	1	1	4	1	1	1	1	1	4	4	1	4	1
20	57	2	3	3	60	3	1	1	1	2	1	3	5	1	1	1	2	2	1	2	2	2	5	2	2	4	2	1	1	4	1	1	1
21	30	2	4	1	40	1	2	1	1	2	1	3	1	1	1	1	2	2	1	1	1	1	4	1	1	3	1	1	4	4	1	1	1
22	58	2	2	3	15	2	1	1	2	3	3	3	1	1	1	1	2	2	1	2	2	2	5	2	2	3	4	1	1	4	1	1	1
23	6	2	5	5	30	1	2	2	3	2	2	3	6	1	1	1	2	2	2	1	1	1	5	1	1	2	2	1	4	4	1	3	1
24	22	1	3	5	30	1	2	2	1	2	2	3	2	1	1	1	2	2	1	1	1	2	3	1	1	2	2	1	4	4	1	1	1
25	19	1	2	2	20	1	2	1	1	3	3	3	1	1	1	2	2	2	2	1	1	3	3	1	1	2	2	1	4	4	1	4	1
26	29	2	3	5	5	1	1	1	1	2	1	3	5	1	1	1	2	2	1	2	2	2	4	2	2	3	2	1	4	4	1	1	1
27	15	2	3	5	15	1	2	1	2	3	3	3	2	2	1	1	2	2	2	2	2	2	4	2	2	2	2	1	3	4	1	1	1
28	53	2	4	5	35	1	2	1	1	1	1	2	5	2	2	1	2	2	2	4	1	2	4	2	2	4	4	1	1	4	1	1	1
29	27	1	2	1	15	2	1	1	1	1	3	3	1	1	1	1	2	2	1	1	1	1	4	1	1	5	2	1	4	4	1	1	2
30	27	2	3	5	45	2	1	1	3	3	3	2	1	1	2	1	2	2	1	1	1	1	3	1	1	2	2	3	3	4	1	4	1
31	48	2	1	3	40	2	1	2	2	3	3	3	1	1	1	1	2	2	2	1	1	1	5	1	1	2	4	1	4	4	1	4	1
32	32	1	4	4	20	3	1	1	2	2	1	3	1	1	1	1	2	2	1	1	1	2	5	1	1	2	4	1	1	4	1	1	1
33	24	2	4	1	15	1	2	1	1	2	2	2	1	2	1	1	2	2	1	1	1	1	5	1	1	3	1	1	4	4	1	3	1
34	26	1	5	3	20	1	2	1	1	1	3	2	1	1	1	1	2	2	2	1	1	1	5	1	1	1	1	1	4	4	1	3	1
35	49	2	4	3	20	2	1	2	2	2	1	2	1	2	1	1	2	2	1	1	1	1	5	1	1	3	2	1	4	3	1	1	1
36	25	1	5	4	60	2	1	2	1	1	1	2	1	2	1	1	2	2	1	1	1	1	5	1	1	1	1	1	1	4	1	4	1
37	19	1	5	3	30	1	2	2	2	2	1	3	1	2	1	1	2	2	2	3	1	1	1	5	1	1	1	1	1	4	4	1	1
38	11	1	4	3	30	2	1	1	1	1	3	2	1	1	2	1	2	2	1	1	1	1	5	1	1	3	1	1	4	4	1	4	1
39	24	1	5	5	15	1	2	2	2	1	2	2	1	2	1	1	2	2	2	4	2	2	4	2	4	5	1	1	1	1	1	1	1
40	21	2	4	3	10	4	1	1	2	2	2	2	1	1	1	1	2	2	2	1	1	1	5	1	1	3	1	1	4	4	3	4	1
41	40	2	4	5	10	1	2	1	1	2	1	2	1	1	2	1	2	2	1	1	1	1	5	1	1	1	4	1	4	3	1	4	1
42	20	1	5	5	20	2	2	2	1	1	2	2	99	1	1	1	2	2	1	1	1	1	5	1	3	5	2	1	1	1	1	1	1
43	76	1	5	4	60	1	2	1	1	3	3	3	99	1	1	1	2	2	1	1	1	1	5	1	1	1	1	1	4	4	1	1	1
44	26	2	5	3	20	2	1	2	2	1	3	2	1	2	1	1	2	2	1	1	1	1	5	1	1	5	1	1	4	4	1	1	3
45	62	2	3	4	60	3	1	1	1	2	1	3	99	2	1	1	2	2	2	1	4	1	5	1	1	3	5	1	1	3	1	1	4
46	23	2	5	4	20	2	1	1	1	2	1	3	1	1	1	1	2	2	1	1	1	1	5	1	1	1	5	1	4	4	1	1	1
47	55	2	3	4	30	2	2	1	2	3	3	3	1	2	1	1	2	2	2	4	1	1	5	1	1	5	5	1	1	4	1	3	1
48	32	1	4	4	120	4	2	1	3	3	99	3	1	2	2	1	2	2	2	1	2	1	1	2	1	2	2	1	4	4	1	2	1
49	23	1	5	5	45	3	1	1	1	2	2	3	1	1	1	1	2	2	2	1	1	1	5	1	1	3	4	1	1	4	1	1	3
50	6	2	5	5	20	1	2	1	2	2	2	3	1	2	2	1	1	1	1	1	1	1	5	1	1	3	5	1	4	4	1	1	1
51	20	2	3	5	30	1	2	1	2	2	2	2	5	2	2	1	2	2	1	3	2	1	5	1	1	3	1	1	4	3	1	1	1
52	28	1	2	3	35	2	1	1		1	3	3	1	1	2	1	2	2	1	3	1	1	5	1	1	3	5	1	4	4	1	1	2
53	23	1	3	3	30	4	1	1	3	3	2	1	6	2	1	1	2	2	2	1	1	1	5	1	1	1	2	3	3	4	3	4	1
54	21	2	3	3	10	1	2	1	1	3	3	2	1	1	1	1	2	2	1	1	1	1	4	1	1	3	1	1	1	4	1	1	1
55	64	2	4	4	20	2	1	1	1	3	3	3	5	1	1	1	1	1	1	1	1	1	1	1	1	2	4	1	4	4	1	4	1
56	31	1	3	4	20	3	1	2	1	1	3	2	1	1	1	1	2	2	2	2	2	1	5	2	1	2	2	1	4	4	1	1	1
57	2	2	2	3	30	1	2	1	1	2	1	3	1	2	1	1	2	2	2	1	1	1	5	1	1	1	1	1	4	4	1	1	1
58	48	1	2	5	30	4	1	1	2	2	2	2	99	1	1	1	2	2	1	1	1	2	2	1	1	4	4	1	4	4	1	1	1
59	18	1	2	4	20	2	1	1	2	2	2	3	1	1	1	1	2	2	2	1	1	2	2	1	1	3	2	1	4	4	1	4	2
60	68	1	2	4	30	1	2	2	1	1	1	3	5	1	2	2	2	2	1	2	1	1	5	1	1	3	4	1	1	4	1	3	1
61	37	2	2	2	60	1	2	1	1	2	2	3	5	2	1	2	2	2	1	2	1	2	2	2	2	4	2	1	1	3	1	3	1
62	53	2	4	4	30	1	2	1	1	1	3	2	6	2	1	1	2	2	1	1	1	2	2	2	2	2	2	1	4	4	1	4	1
63	45	2	5	4	15	1	2	2	2	2	2	3	1	1	1	1	2	2	1	1	1	1	5	1	1	3	2	1	4	4	1	1	1
64	5	1	3	4	20	2	1	2	1	2	1	2	1	2	2	1	2	2	1	3	1	2	2	2	2	4	5	2	1	4	4	1	1
65	36	1	3	3	30	1	2	1	1	1	3	3	5	1	1	1	2	2	1	2	2	2	2	2	2	2	2	1	4	4	1	4	1
66	48	2	1	2	30	1	2	1	2	3	3	3	6	2	1	1	2	2	2	4	2	2	2	2	2	4	4	1	3	3	1	4	1
67	24	1	4	3	20	2	1	2	2	1	3	3	6	1	1	1	2	2	2	2	2	2	5	2	2	4	4	1	4	3	1	1	1
68	5	2	8	2	60	1	2	1	2	1	3	3	6	1	1	2	2	2	1	1	1	1	2	1	1	4	2	1	1	4	1	3	2
69	22	1	4	2	40	2	1	2	1	2	3	2	1	2	1	1	1	1	1	4	4	1	4	2	2	3	2	3	3	3	2	2	1
70	61	1	4	3	120	1	2	1	1	1	3	3	5	2	2	2	2	2	2	1	1	1	4	1	1	4	2	1	1	4	1	4	1
71	36	1	3	4	15	1	2	2	2	2	2	3	2	2	1	1	2	2	1	2	2	2	3	2	2	3	2	2	1	4	1	1	1
72	11	2	3	4	15	1	2	2	2	2	2	3	2	1	1	1	2	2	2	2	1	2	3	2	2	3	2	1	1	4	1	1	1
73	10	2	3	4	30	1	2	1	1	1	1	3	1	1	1	1	2	2	1	1	1	2	4	2	2	2	2	1	1	4	1	2	1
74	22	1	5	5	60	1	2	1	1	2	2	2	5	2	1	1	1	1	1	4	1	1	5	1	1	3	2	1	4	4	1	1	1
75	61	1	3	2	20	1	2	1	1	2	2	3	5	1	1	1	1	1	1	2	2	2	2	2	2	2	4	1	4	4	1	2	1
76	39	2	2	3	15	2	1	1	2	2	2	2	1	1	1	1	2	2	1	2	2	3	3	1	1	4	4	1	4	4	2	3	1
77	47	1	5	5	10	1	2	2	2	2	2	3	1	2	1	1	2	2	2	1	1	1	4	1	1	3	99	1	4	4	1	3	1
78	2	2	2	3	30	1	2	1	3	1	1	3	5	1	2	1	2	2	2	2	2	2	4	1	1	4	4	1	4	4	1	4	4
79	29	1	5	1	60	1	2	1		3	3	3	6	2	1	1	2	2	2	2	2	1	4	2	2	4	4	1	3	3	3	4	1
80	32	2	3	3	20	2	1	2	1	2	2	2	5	2	1	1	1	1	1	1	1	2	4	1	1	3	1	1	4	4	1	1	1
81	6	2	4	5	50	1	2	2	1	1	2	2	5	2	1	1	1	1	1	1	1	1	4	1	1	3	4	1	4	4	1	4	2
82	4	1	4	5	30	1	2	1	1	2	2	2	1	2	1	1	1	1	1	2	2	1	5	1	1	1	1	1	4	4	1	1	3
83	47	2	5	3	30	1	2	1	1	1	1	3	5	2	2	1	2	2	2	2	2	2	5	1	1	1	2	1	1	4	1	1	3
84	59	1	2	4	20	3	1	1	1	2	1	3	1	1	1	1	2	2	1	4	3	2	4	1	1	3	2	1	4	4	4	1	1
85	19	2	5	5	40	1	2	2	3	1	3	3	1	1	2	1	2	2	1	1	1	1	4	1	1	3	4	1	4	4	1	1	1
86	41	1	4	3	10	1	2	2	1	1	3	2	5	1	1	1	1	1	1	1	1	1	5	1	1	4	1	3	2	4	1	4	1
87	48	2	1	2	40	1	2	1	1	2	1	3	5	2	1	2	2	2	2	3	3	1	1	1	1	5	5	1	4	1	1	1	2
88	4	2	5	3	40	1	2	2	1	2	3	3	6	1	2	1	2	2	1	1	1	1	5	1	1	3	4	1	4	4	1	1	2
89	4	2	4	99	30	1	2	2	2	2	1	99	1	2	1	1	2	2	2	3	2	1	4	2	2	3	2	1	4	4	1	2	3
90	67	2	1	2	8	2	1	1	2	2	2	3	1	2	2	1	2	2	1	1	1	1	5	1	1	2	1	1	1	4	1	1	2
91	44	1	3	5	25	3	1	2	2	1	2	3	5	2	1	1	2	2	1	1	2	2	4	1	1	3	2	4	3	3	1	1	1
92	48	1	5	5	15	1	2	1	2	1	3	3	1	2	2	1	2	2	2	1	1	4	4	1	1	3	1	1	4	2	1	2	1
93	8	1	4	5	30	2	2	1	1	1	3	3	5	2	1	1	2	2	2	1	1	1	4	1	1	1	1	3	3	4	1	3	1
94	5	2	3	2	10	2	1	2	1	1	2	2	1	1	1	1	2	2	1	1	1	1	3	1	1	3	2	1	3	4	2	3	1
95	38	2	5	4	240	1	2	1	1	1	3	2	1	2	1	1	2	2	2	1	1	3	4	1	1	1	1	1	4	4	1	3	3
96	21	2	4	3	20	2	2	2	3	3	2	3	6	1	1	1	1	1	2	1	1	1	4	1	1	1	1	1	3	4	1	1	1
97	24	2	5	5	90	1	2	1	1	2	2	3	1	1	1	1	2	2	2	1	1	1	5	1	1	3	1	1	4	4	1	1	1
98	52	1	3	3	30	1	2	1	2	3	1	3	6	1	1	1	2	2	2	1	1	2	5	1	1	1	5	1	4	4	1	3	1
99	41	2	5	5	30	1	2	2	1	2	2	3	1	1	1	1	1	1	1	2	2	2	5	1	1	3	1	1	4	1	1	2	1
100	62	1	5	4	30	3	1	1	1	2	1	3	1	2	1	1	1	1	1	1	1	1	5	1	1	5	1	1	4	1	1	1	1
101	46	2	5	3	60	1	2	2	1	2	1	2	1	2	1	1	1	1	1	1	1	1	5	1	1	2	2	1	4	4	2	2	2
102	67	2	3	2	20	1	2	1	1	1	2	3	1	2	2	2	2	2	2	1	1	1	4	1	1	1	4	1	4	4	1	4	1
103	55	1	3	2	30	1	2	1	1	1	3	2	6	2	2	1	2	2	2	1	2	2	4	2	2	4	4	1	3	1	2	1	1
104	18	2	1	1	40	1	2	2	1	1	3	3	1	1	1	1	2	2	2	1	1	1	5	1	1	1	2	1	3	4	1	3	2
105	40	1	3	2	15	1	2	1	1	2	1	3	1	1	1	1	2	2	1	2	3	2	4	2	2	2	4	4	4	4	2	3	1
106	49	1	4	4	30	1	1	1	1	1	1	3	1	1	1	1	2	2	2	1	1	1	5	1	1	1	1	1	1	4	1	4	1
107	13	2	5	3	30	2	1	1	1	1	2	2	6	2	1	1	2	2	1	2	2	1	5	1	1	1	2	1	4	4	1	4	1
108	77	2	5	4	10	2	1	1	1	2	1	3	1	1	1	1	2	2	1	1	1	1	5	1	1	3	5	1	4	1	1	1	1
109	37	2	3	2	10	1	2	1	3	3	2	2	1	2	1	1	2	2	1	1	1	1	4	1	1	1	1	1	4	4	1	4	2
110	23	2	3	3	60	1	2	1	1	1	3	3	1	2	1	1	2	2	1	2	2	2	4	2	2	3	4	2	4	4	2	3	1
111	62	1	1	2	60	3	1	1	1	2	1	2	1	2	1	1	2	2	2	1	1	1	3	1	1	2	5	1	4	4	1	1	1
112	50	2	9	9	9	3	1	1	2	2	2	3	1	2	2	1	2	2	1	1	1	1	5	1	1	2	2	1	4	4	1	4	1
113	5	2	3	4	40	2	1	1	3	2	3	2	6	2	1	1	2	2	2	1	1	1	4	1	1	3	1	2	4	4	1	2	3
114	20	2	3	2	30	1	2	1	2	2	2	3	1	2	2	1	2	2	2	1	2	2	4	1	1	1	1	1	4	4	1	4	1
115	5	1	5	3	40	1	2	1	1	2	1	2	1	2	1	1	2	2	1	2	2	1	5	1	1	3	2	1	4	4	1	2	1
116	99	1	3	1	30	1	1	1	1	99	3	3	1	2	2	1	2	2	2	3	3	2	4	2	2	2	2	1	4	4	1	1	1
117	53	2	1	2	40	1	2	1	2	1	3	3	5	2	1	1	1	1	1	1	1	1	5	1	1	2	2	1	4	4	1	1	99
118	11	1	9	9	999	1	0	1	1	3	3	2	6	2	1	1	2	2	2	2	1	1	5	1	1	2	4	1	4	4	1	4	1
119	27	2	4	3	20	1	2	2	1	2	2	3	1	1	1	1	1	1	1	1	1	1	4	1	1	2	2	1	3	4	1	1	2
120	21	1	4	5	20	2	1	1	2	2	1	3	1	1	1	1	2	2	1	1	1	1	4	1	1	1	1	3	4	4	1	3	1
121	45	1	2	2	30	2	1	2	2	2	2	3	5	1	1	1	2	2	2	2	1	2	4	2	2	2	2	1	4	4	1	1	1
122	52	1	5	5	20	2	1	2	1	2	2	3	1	2	1	1	2	2	1	2	2	2	5	1	1	5	5	1	4	1	2	1	2
123	54	1	5	5	45	1	1	1	2	2	1	3	1	2	1	1	1	1	1	1	1	1	4	1	1	2	4	1	4	4	1	2	1
124	59	2	2	2	60	1	1	2	1	1	1	3	5	2	1	2	2	2	2	1	1	1	4	1	1	5	5	1	4	4	1	4	1
125	2	2	2	5	30	1	2	1	1	2	2	2	6	2	1	2	2	2	2	2	2	2	4	1	1	2	2	1	4	4	1	3	1
126	35	2	4	4	30	1	2	2	1	1	3	2	1	1	1	1	2	2	1	1	1	1	5	1	1	4	4	1	1	4	1	4	1
127	42	2	5	5	20	1	2	2	2	2	2	3	5	1	1	1	1	1	1	1	1	1	5	1	1	1	1	2	3	4	1	1	1
128	63	2	3	3	30	1	2	1	2	3	3	2	1	2	1	1	2	2	1	2	4	2	5	1	1	3	5	1	4	4	1	4	2
129	21	2	4	4	50	1	2	1	3	3	2	3	5	1	2	1	2	2	2	1	1	1	1	1	1	1	1	1	4	4	1	3	2
130	46	2	3	4	30	1	1	2	1	2	1	3	1	1	1	1	2	2	1	1	1	1	4	1	1	3	4	4	4	3	1	1	1
131	34	2	5	4	30	3	1	2	1	2	2	3	1	1	1	1	2	2	1	1	1	1	4	1	1	2	4	1	4	4	1	1	1
132	47	2	2	2	30	4	1	1	1	2	1	3	5	2	2	1	2	2	1	1	1	2		1	1	2	4	2	4	4	1	1	1
133	28	1	5	4	60	1	2	1	1	3	3	3	6	2	1	1	2	2	1	2	2	2	4	2	2	3	4	1	4	4	1	1	1
134	99	1	3	3	15	1	2	1	1	2	3	3	6	2	1	1	1	1	1	2	2	5	4	1	1	5	5	1	4	2	2	1	1
135	25	2	5	5	30	3	1	2	1	2	2	3	1	2	1	1	2	2	1	2	1	1	4	1	1	1	1	1	1	4	1	1	1
136	33	2	5	2	20	1	2	2	1	1	3	2	6	2	2	1	2	2	1	1	1	1	5	1	1	3	1	1	4	4	1	4	1
137	4	2	4	3	40	1	2	1	2	3	3	2	1	1	2	1	2	2	1	1	1	1	5	1	1	1	1	1	1	4	1	1	1
138	60	2	3	3	35	1	2	1	1	3	3	3	1	1	1	1	2	2	1	1	1	1	5	1	1	4	5	1	4	1	1	4	1
139	51	1	9	9	40	1	2	2	1	1	2	3	5	1	1	1	2	2	2	1	1	1	5	1	1	3	2	4	4	4	2	4	1
140	28	1	5	4	20	1	2	2	1	1	1	2	5	1	1	1	2	2	1	1	1	1	5	1	1	3	1	1	4	4	2	3	1
141	9	1	5	3	30	1	2	2	1	1	3	2	1	2	1	1	2	2	1	1	1	1	5	1	1	3	2	2	4	4	2	4	1
142	21	1	5	4	20	1	2	1	3	1	3	3	5	2	1	1	2	2	1	2	2	1	5	2	2	3	4	2	4	3	1	4	2
143	30	1	4	4	60	2	1	1	2	1	1	3	1	2	1	1	2	2	2	1	2	1	5	1	1	2	5	1	4	4	1	1	1
144	29	2	3	4	25	1	2	2	1	2	2	3	1	1	1	1	2	2	1	1	2	2	4	2	1	3	2	1	4	2	1	3	1
145	37	1	2	4	150	1	2	1	1	2	2	3	6	1	1	1	2	2	2	2	2	2	4	2	2	3	4	1	4	4	1	3	1
146	27	1	4	4	30	1	2	2	1	3	3	3	5	1	1	1	2	2	1	1	1	1	5	1	1	5	5	1	4	4	4	4	1
147	21	1	5	3	20	4	1	2	1	2	1	3	1	2	2	1	1	1	1	2	2	2	4	2	2	3	2	3	2	4	2	2	1
148	31	1	3	2	50	3	1	1	3	3	3	3	1	1	1	1	2	2	1	1	1	1	1	1	1	1	1	1	1	1	1	1	4
149	30	1	4	4	15	1	99	1	1	2	1	2	1	1	1	1	2	2	1	2	4	2	4	2	2	2	2	1	4	4	4	2	1
150	35	2	5	5	40	3	1	1	1	2	1	3	1	1	1	1	2	2	1	1	1	1	5	1	1	2	5	1	4	4	1	1	1
151	20	2	4	3	100	1	2	2	2	2	2	2	3	2	1	1	1	1	1	1	1	1	4	1	1	1	4	1	1	4	1	1	1
152	25	1	3	3	20	4	2	2	2	2	2	3	5	1	1	1	2	2	1	1	2	1	4	1	2	4	3	1	4	3	2	2	3
153	26	1	4	3	20	2	1	1	1	1	2	2	1	2	2	1	2	2	2	3	3	3	4	3	3	3	2	3	4	3	4	4	1
154	22	1	4	3	40	3	1	1	1	1	3	2	1	2	1	1	2	2	2	2	2	2	2	2	2	2	2	1	4	4	1	1	1
155	61	1	3	4	15	1	2	2	1	2	2	3	1	1	1	1	2	2	1	2	2	3	4	2	2	3	4	1	4	2	1	1	1
156	28	2	3	5	30	1	2	2	2	3	3	3	5	2	1	1	2	2	1	2	1	2	4	2	2	2	2	1	3	4	1	3	1
157	43	1	2	2	60	1	2	2	2	3	3	3	5	1	2	1	1	1	2	3	4	1	2	2	5	2	2	1	1	1	4	4	1
158	21	1	3	3	10	1	2	1		1	1	3	1	1	1	1	2	2	2	2	2	2	5	2	2	3	2	1	4	4	1	1	1
159	64	2	3	3	60	1	2	2	2	1	2	2	5	2	1	1	2	2	1	2	2	1	4	2	2	4	2	1	4	4	1	1	4
160	56	1	5	4	30	1	2	1	2	1	3	3	6	1	2	1	2	2	1	2	1	3	2	2	2	3	4	1	4	3	1	1	1
161	61	1	5	5	20	1	1	1	1	1	1	3	1	1	2	1	1	1	1	2	2	2	4	2	2	2	2	1	2	4	1	1	1
162	39	2	4	4	30	1	2	2	2	1	3	3	5	1	1	1	2	2	1	2	2	2	4	2	2	3	4	1	4	1	1	4	1
163	2	2	4	9	30	1	2	2	2	1	3	2	5	2	1	1	2	2	2	2	2	2	4	2	2	2	2	1	4	4	1	1	1
164	28	2	3	4	30	1	2	1	1	1	3	2	5	1	1	1	2	2	2	2	2	2	4	2	2	3	2	1	4	4	1	4	1
165	23	2	5	4	10	1	2	1	1	1	2	2	1	1	1	1	1	1	1	1	1	1	4	2	2	4	2	1	4	4	1	4	99
166	48	2	2	3	60	1	2	1	2	2	2	2	1	2	1	2	2	2	2	1	2	4	3	2	2	3	2	1	4	4	1	4	1
167	61	2	4	4	15	1	2	2	2	1	2	3	5	1	1	1	2	2	2	2	2	2	4	2	2	3	4	1	4	4	1	1	1
168	35	2	3	3	30	1	2	1	1	2	1	2	1	1	1	1	2	2	1	1	1	2	4	2	2	3	4	1	4	4	1	4	3
169	27	2	3	9	20	1	2	1	2	3	3	3	1	2	1	1	2	2	1	2	3	3	3	1	1	1	3	4	3	4	1	1	1
170	57	2	3	4	60	2	1	2	1	2	1	2	5	2	1	1	2	2	1	1	2	2	4	2	2	3	4	1	4	4	1	1	1
171	53	2	3	3	15	1	2	2	3	3	3	3	1	1	1	1	2	2	1	2	2	3	2	2	2	3	4	1	4	4	1	4	1
172	3	1	4	2	20	3	1	1	2	2	2	3	1	1	1	1	2	2	1	2	2	2	4	2	2	3	4	1	4	4	1	1	1
173	34	1	3	4	8	2	1	2	2	3	1	3	1	1	1	1	2	2	1	2	2	2	4	2	2	3	2	1	4	4	1	4	1
174	54	2	2	4	30	1	2	2	1	2	2	3	5	1	2	2	2	2	1	1	1	2	4	3	2	3	4	2	4	2	1	1	1
175	53	1	5	4	40	1	2	2	2	2	2	3	5	1	1	1	2	2	2	2	2	2	4	2	2	3	2	1	4	4	1	1	1
176	4	1	2	3	60	1	2	1	1	2	1	2	5	2	2	1	2	2	1	1	1	2	4	1	1	3	2	1	1	4	1	2	1
177	56	2	3	2	45	1	2	2	1	1	2	2	5	1	1	1	2	2	1	1	1	1	2	1	2	3	4	1	4	4	1	4	1
178	45	1	2	3	30	1	2	2	1	1	3	3	5	1	1	1	2	2	1	2	2	3	3	2	2	3	4	1	4	4	1	4	1
179	29	2	5	4	60	1	2	2	1	2	1	3	1	1	1	1	2	2	1	2	2	2	4	2	2	3	2	1	4	4	1	1	3
180	22	2	4	5	20	2	1	2	2	2	2	2	1	1	1	1	2	2	2	1	1	1	3	2	2	2	2	3	4	4	2	2	1
181	35	2	5	3	30	2	1	1	2	1	2	2	1	2	1	1	1	1	1	1	1	1	5	1	1	2	2	1	4	3	1	1	1
182	3	2	2	2	30	1	2	2	2	1	2	2	6	1	1	1	2	2	1	1	1	2	2	2	2	3	2	1	4	4	1	4	1
183	55	1	3	2	60	4	1	1	1	1	1	3	1	1	1	1	1	1	2	3	2	2	4	1	1	1	2	3	2	2	1	1	4
184	23	1	2	5	40	1	2	1	2	3	3	2	5	2	1	1	2	2	2	1	1	1	4	1	1	1	1	3	4	4	2	4	1
185	32	2	5	5	20	1	2	1	1	2	2	3	5	1	1	1	1	1	1	1	1	1	4	1	1	2	5	1	4	4	3	1	1
186	12	2	1	5	10	1	2	1	1	2	2	2	5	2	1	1	2	2	1	1	1	1	4	1	1	2	1	1	4	4	1	3	3
187	26	1	2	4	30	1	2	1	3	3	2	3	5	2	1	2	2	2	2	2	2	2	2	3	2	3	2	4	2	2	1	1	1
188	26	2	5	3	20	2	2	1	2	3	3	3	1	1	1	1	2	2	1	2	2	2	4	2	2	3	2	1	3	3	1	1	1
189	30	2	5	4	15	2	1	2	1	2	1	3	1	1	1	1	2	2	1	2	1	1	5	1	1	1	1	1	1	4	1	2	1
190	55	1	4	4	15	1	2	1	1	1	2	1	1	2	2	1	2	2	1	1	1	1	5	1	1	2	2	1	3	4	1	3	1
191	19	2	3	3	40	3	1	1	2	3	3	3	1	2	1	1	2	2	1	1	1	1	3	1	1	1	1	1	4	4	1	1	1
192	54	2	3	5	15	1	2	2	1	2	3	3	1	1	1	1	2	2	1	2	2	2	4	2	2	3	2	1	4	4	1	3	1
193	33	2	4	3	10	1	2	2	3	2	2	2	1	1	1	1	2	2	2	1	1	1	1	1	1	1	1	1	1	1	1	1	3
194	49	2	5	9	10	1	2	1	2	1	3	3	6	1	1	1	2	2	1	1	1	1	4	1	1	1	1	1	4	4	1	3	2
195	26	2	4	2	40	2	1	2	1	2	1	2	1	2	1	1	2	2	2	1	1	1	4	1	1	1	2	3	3	4	1	3	1
196	6	1	4	5	60	4	2	1	2	3	2	2	1	2	2	1	1	1	1	1	1	1	4	1	1	3	4	1	4	4	1	1	1
197	20	1	5	4	40	3	1	1	1	2	1	3	5	1	1	1	2	2	2	1	2	2	4	2	2	2	2	1	4	4	1	1	1
198	4	1	3	3	20	1	2	1	1	1	3	2	1	1	1	1	2	2	1	1	2	2	4	2	2	2	2	1	3	3	1	3	1
199	25	2	5	5	30	2	2	2	1	2	1	2	1	1	1	1	2	2	1	2	1	2	3	2	2	2	2	1	4	3	4	1	1
200	24	1	5	5	40	1	2	2	1	2	1	2	1	1	1	1	1	1	2	1	1	1	4	99	1	1	1	1	2	2	4	2	1
201	19	1	3	2	60	1	2	2	1	2	2	3	1	2	2	1	2	2	1	1	2	2	4	2	2	4	2	1	4	3	1	1	1
202	33	2	4	5	15	3	1	2	1	2	1	2	1	1	1	1	2	2	1	1	2	1	4	2	2	4	4	1	2	3	1	1	4
203	25	1	5	4	10	1	2	2	2	2	2	3	5	1	1	1	2	2	2	2	2	2	4	2	2	4	2	1	4	4	1	1	1
204	18	1	3	5	5	2	1	2	1	2	2	3	1	1	1	1	1	1	1	2	1	4	4	1	2	3	3	1	3	4	1	3	2
205	24	2	3	5	30	1	2	2	1	2	1	3	5	1	1	1	1	1	1	2	2	2	5	2	2	4	2	1	4	4	1	1	1
206	73	2	2	2	15	1	2	2	2	1	3	3	5	1	1	1	2	2	1	2	2	2	4	2	2	4	2	1	4	3	1	1	1
207	47	2	5	5	15	2	1	2	1	2	1	3	5	1	1	1	2	2	1	1	1	1	5	1	1	4	1	1	4	4	1	1	1
208	22	2	4	4	20	1	2	1	1	1	2	2	5	1	1	1	2	2	2	1	1	1	1	1	1	1	1	1	3	3	1	3	3
209	32	2	5	2	60	1	2	2	2	2	3	3	1	1	1	1	2	2	1	1	1	1	5	1	1	1	2	1	4	4	1	3	1
210	18	2	3	1	20	1	2	1	3	2	2	3	5	2	2	1	2	2	2	1	1	2	4	1	1	1	1	3	4	1	2	1	1
211	38	2	5	4	30	1	2	1	2	1	2	3	1	2	1	1	2	2	2	1	1	1	3	1	1	1	1	1	4	4	1	4	1
212	26	1	2	2	30	1	2	1	3	3	3	3	5	1	2	1	2	2	2	1	1	1	4	1	1	3	5	1	4	4	1	4	1
213	33	1	5	3	30	3	1	2	1	2	3	2	1	1	1	1	1	1	1	4	1	1	5	1	1	2	4	1	4	4	1	3	1
214	60	2	3	2	80	4	1	1	1	2	1	2	1	1	2	1	2	2	2	1	1	1	5	1	1	5	5	1	4	4	1	1	1
215	28	1	4	5	20	2	2	1	1	1	1	3	1	1	1	1	2	2	2	1	1	1	1	1	1	1	1	1	2	2	2	3	1
216	45	2	1	3	60	2	1	1	1	2	1	2	1	2	1	1	2	2	2	4	2	2	2	2	2	2	5	1	4	1	1	1	1
217	8	1	3	3	40	1	2	2	1	1	3	3	2	1	1	1	1	1	1	1	1	1	5	1	1	1	5	1	4	4	2	4	1
218	21	2	4	3	20	1	2	1	1	2	1	2	1	1	1	1	2	2	2	1	1	1	4	1	1	1	1	1	3	3	1	1	1
219	26	1	3	4	60	1	2	1	3	3	3	3	1	1	1	1	2	2	1	1	1	1	4	1	1	2	1	1	4	4	1	1	1
220	9	1	2	1	40	1	2	1	1	1	2	3	1	1	1	1	1	1	1	1	1	1	4	1	1	1	3	1	4	4	1	1	3
221	11	1	1	1	7	1	2	1	2	1	2	3	1	1	1	1	1	1	2	2	2	1	5	1	1	1	1	1	4	4	1	1	1
222	21	2	5	3	40	4	2	2	1	2	2	2	1	2	1	1	1	1	1	2	2	1	4	1	1	1	2	1	4	3	1	2	2
223	2	2	3	5	30	1	2	2	2	2	1	3	1	1	1	1	2	2	2	1	1	1	5	1	1	3	2	1	4	4	1	1	1
224	27	2	3	5	30	1	2	2	1	2	1	3	1	1	2	1	2	2	1	1	1	1	4	1	1	4	5	1	4	4	1	1	1
225	12	2	1	5	8	3	1	2	1	2	1	2	1	2	1	1	1	1	1	2	2	1	5	1	1	3	2	1	4	4	1	1	1
226	53	2	3	2	10	1	2	1	3	3	3	2	5	1	1	1	2	2	2	2	2	2	4	2	2	3	2	1	4	4	1	4	1
227	28	2	1	2	60	1	2	1	1	2	1	3	1	1	1	1	2	2	1	1	1	1	4	1	1	2	4	1	4	4	1	1	2
228	35	2	5	2	35	1	2	1	1	2	2	3	5	2	1	1	2	2	2	3	1	2	2	1	1	1	3	4	1	4	3	1	1
229	16	2	1	4	30	2	1	1	2	1	2	3	5	1	1	1	2	2	2	1	1	1	5	2	1	2	1	1	2	4	1	4	4
230	38	2	4	2	5	2	1	1	3	1	3	2	1	1	1	1	2	2	2	1	1	1	5	1	1	2	2	1	4	4	1	4	1
231	9	1	3	3	40	2	1	1	1	2	2	2	1	1	2	1	2	2	1	2	2	2	4	1	1	4	4	1	4	4	1	1	3
232	60	2	1	2	30	2	2	1	1	3	3	3	5	1	1	1	2	2	2	2	2	4	2	1	1	4	4	1	2	3	1	4	1
233	80	2	1	2	60	1	2	1	2	2	3	3	1	2	2	1	2	2	2	2	2	3	3	1	1	3	3	1	2	4	4	4	2
234	19	1	3	4	30	1	2	2	1	2	1	2	5	1	1	1	1	1	1	1	1	1	4	1	1	1	1	1	1	4	1	2	1
235	62	2	3	3	60	1	2	1	1	2	2	3	1	1	1	1	2	2	1	1	1	1	3	1	1	3	4	1	4	4	1	3	1
236	45	1	2	5	60	1	2	2	3	2	3	2	1	2	1	1	2	2	2	2	2	2	4	2	2	2	3	1	4	4	1	4	1
237	5	2	3	3	30	1	2	1	1	1	2	2	1	1	1	1	2	2	2	2	2	2	4	1	1	3	2	1	4	4	1	4	2
238	22	2	5	1	15	4	2	2	1	2	2	2	5	1	1	1	2	2	1	1	1	1	4	2	1	2	2	3	3	3	1	1	1
239	8	1	3	3	20	1	2	1	1	1	3	2	1	2	1	1	2	2	2	2	2	2	4	2	2	3	3	1	1	4	2	3	2
240	7	2	3	3	30	1	2	1	2	1	3	1	1	2	1	1	2	2	1	2	2	2	4	2	2	3	2	1	4	4	1	4	1
241	22	1	3	2	30	2	1	2	3	2	3	3	1	1	1	1	1	1	1	2	2	1	4	2	2	3	2	1	4	4	3	2	3
242	25	1	5	4	10	2	1	1	2	2	2	3	1	1	2	1	2	2	1	2	2	4	4	2	2	4	4	1	4	4	1	1	1
243	57	2	3	5	60	2	2	1	1	2	1	2	1	2	1	1	2	2	1	1	1	2	2	2	2	4	4	1	4	3	3	1	1
244	74	2	2	2	30	2	1	1	1	2	1	3	1	1	1	1	2	2	2	2	2	2	4	1	1	4	3	1	4	4	1	2	4
245	56	2	5	3	60	2	1	1	1	3	3	2	1	1	2	1	2	2	1	1	1	3	2	2	2	3	2	1	1	1	1	4	1
246	52	2	5	4	40	1	2	1	1	2	1	3	1	1	1	2	2	2	1	3	3	2	4	2	2	4	2	1	4	4	1	1	3
247	50	1	2	4	30	2	1	1	1	1	3	1	6	1	1	1	2	2	2	2	2	2	4	1	1	3	2	1	4	4	1	4	1
248	73	1	3	2	45	1	2	1	1	2	1	3	1	1	1	1	2	2	1	2	2	2	4	1	1	3	4	2	2	1	1	1	3
249	3	2	5	4	8	2	1	2	2	1	3	3	1	1	1	1	2	2	1	1	1	2	4	1	1	3	2	1	1	4	1	3	1
250	30	1	3	1	70	2	1	1	1	1	2	2	1	2	2	1	2	2	2	2	2	2	4	2	2	3	4	1	3	1	2	4	2
251	30	1	2	5	30	2	1	1	1	1	3	3	5	1	1	1	2	2	2	2	2	1	4	1	2	3	3	3	4	4	2	3	2
252	3	2	4	5	10	1	2	1	2	1	3	2	1	2	1	1	2	2	1	2	2	2	4	1	1	3	2	1	4	4	1	3	1
253	82	1	2	3	25	1	2	1	1	2	1	3	1	1	2	1	2	2	1	1	1	1	3	1	1	5	4	1	3	1	3	1	1
254	43	2	5	5	20	1	2	1	2	2	2	3	1	1	1	1	2	2	1	1	1	1	5	1	1	2	1	1	4	4	1	3	1
255	64	2	3	3	10	2	1	2	2	3	3	3	1	1	1	1	1	1	1	1	1	1	5	1	1	5	5	1	4	4	1	4	1
256	6	1	3	2	150	1	2	1	1	1	2	3	6	1	1	1	2	2	1	1	1	1	5	1	1	1	5	1	4	4	1	1	1
257	17	2	3	2	15	1	2	2	2	2	2	2	5	1	1	1	2	2	2	1	1	1	4	2	1	2	4	3	3	2	2	2	1
258	8	1	1	3	20	2	1	1	1	2	2	2	5	2	2	1	2	2	1	1	1	1	5	1	1	3	2	3	3	4	1	1	1
259	2	1	4	5	10	1	2	2	1	1	1	2	1	2	2	1	2	2	2	1	1	1	5	1	1	1	2	1	4	4	1	3	1
260	22	2	4	3	20	2	1	1	1	2	2	2	1	1	1	1	2	2	1	1	2	2	4	1	1	1	1	1	4	4	1	3	1
261	30	1	5	4	30	1	2	1	1	1	3	3	1	1	1	1	2	2	2	1	1	3	3	1	1	3	2	1	1	4	1	4	1
262	3	1	3	2	30	1	2	1	2	1	3	1	1	1	1	1	2	2	2	2	2	4	2	1	1	3	4	1	1	4	1	1	2
263	41	2	4	2	40	1	2	2	2	3	3	3	1	1	1	1	1	1	1	4	1	2	4	1	1	4	4	1	4	4	1	3	1
264	16	2	5	3	15	3	1	1	2	1	2	3	1	1	1	1	1	1	1	2	2	2	4	2	2	4	2	1	1	3	3	1	1
265	25	1	1	5	50	1	2	1	1	1	3	1	1	1	1	1	2	2	2	2	2	2	2	2	2	3	4	1	4	3	3	3	3
266	7	2	2	1	30	1	2	2	2	1	3	3	1	2	1	1	2	2	2	2	2	3	3	2	2	3	3	1	4	4	1	1	1
267	22	1	5	3	240	2	1	2	1	2	2	2	1	2	1	1	2	2	2	1	1	1	1	1	1	1	1	4	3	1	1	1	4
268	52	2	1	2	30	1	2	1	1	3	3	3	6	2	2	1	2	2	2	1	1	1	5	1	1	3	5	1	4	4	1	1	1
269	46	1	1	2	30	1	2	1	1	1	3	3	5	2	2	2	2	2	2	2	2	2	4	2	2	3	2	1	4	4	1	1	1
270	17	2	4	5	20	1	2	1	1	1	3	2	1	1	1	1	2	2	2	1	1	1	4	1	1	2	2	3	4	4	4	2	1
271	65	2	1	1	15	2	2	2	2	1	3	3	6	2	2	1	2	2	2	1	1	3	2	2	4	5	5	1	3	1	1	1	1
272	27	1	3	4	20	2	1	2	1	1	2	2	1	1	1	1	2	2	1	1	2	1	4	1	1	1	3	1	4	4	1	1	2
273	6	1	1	3	60	1	2	1	1	1	3	3	1	1	1	1	1	1	2	2	2	3	3	2	2	2	2	1	4	3	1	1	1
274	3	1	2	3	20	1	2	1	1	1	3	3	1	2	1	1	2	2	2	1	4	3	2	2	2	2	3	3	3	2	2	3	2
275	10	1	1	5	40	3	2	1	1	2	1	3	1	1	1	1	2	2	1	1	1	1	5	1	1	1	1	1	4	4	1	1	1
276	48	2	3	2	60	2	2	1	2	2	2	3	5	2	2	1	2	2	1	1	1	1	4	1	2	3	4	3	1	2	3	3	1
277	68	2	5	3	15	1	2	1	1	2	1	3	1	1	1	1	2	2	1	1	1	1	4	1	1	1	2	1	4	4	1	3	1
278	58	2	3	2	90	3	1	2	1	2	1	3	1	1	1	1	1	1	1	1	1	1	5	1	1	5	2	1	4	4	1	1	1
279	6	2	4	3	20	1	2	2	1	2	2	2	6	1	1	1	2	2	2	1	1	1	4	1	1	1	2	1	4	4	2	1	2
280	26	1	1	3	30	1	2	1	1	2	1	2	5	1	1	1	2	2	1	1	1	1	5	1	2	2	1	1	3	4	1	2	1
281	31	1	1	3	30	2	1	1	1	1	3	3	1	1	1	2	2	2	2	2	2	3	3	1	1	3	4	1	4	4	1	4	1
282	20	1	3	5	10	1	2	1	1	1	3	3	1	2	2	1	2	2	2	1	1	2	4	1	1	2	5	1	1	4	2	3	2
283	25	2	5	5	30	1	2	1	1	2	1	2	1	1	1	1	2	2	1	1	1	1	1	1	1	3	1	1	4	4	1	1	1
284	68	2	3	4	20	1	2	1	1	1	3	2	1	2	1	1	2	2	2	1	1	1	4	1	1	3	4	1	4	4	1	3	1
285	53	1	5	2	60	1	2	1	1	2	2	2	1	2	1	1	2	2	1	2	2	2	4	2	2	4	2	1	2	4	1	3	4
286	2	1	3	2	45	1	2	1	1	2	2	3	1	2	1	1	2	2	2	1	1	2	4	1	1	2	4	1	4	4	1	3	1
287	43	1	3	5	15	2	1	1	1	2	1	2	5	2	1	1	2	2	1	1	1	1	4	1	1	3	2	1	4	4	1	2	1
288	42	1	2	3	180	1	2	1	1	1	3	3	1	2	1	1	2	2	1	5	1	1	5	1	1	3	3	1	4	4	1	4	1
289	74	2	4	5	30	1	2	1	1	2	1	3	1	1	2	1	2	2	1	1	1	1	4	1	1	4	4	1	4	4	1	3	2
290	39	2	4	3	30	1	2	1	1	2	1	3	1	1	2	1	2	2	1	4	2	2	4	1	1	2	2	1	2	4	1	1	1
291	50	1	5	5	15	1	2	1	2	3	3	3	1	1	1	1	2	2	1	1	1	1	5	1	1	4	4	1	4	4	1	3	1
292	30	1	3	5	40	3	1	2	1	1	2	3	1	1	1	1	2	2	1	1	1	1	4	1	1	4	1	1	4	4	1	1	1
293	25	2	5	5	40	1	2	1	1	1	3	3	6	1	2	1	2	2	2	1	1	1	1	1	1	3	1	1	1	4	1	4	1
294	7	1	1	5	20	1	2	1	3	2	2	2	1	2	1	1	2	2	1	1	1	1	4	1	1	3	2	1	1	4	4	1	1
295	6	1	3	5	15	1	2	2	3	1	3	2	1	2	2	1	2	2	1	1	1	1	4	1	1	3	1	1	4	4	1	4	1
296	37	1	2	3	60	1	2	1	1	3	3	2	1	2	1	2	2	2	2	2	2	2	4	2	2	5	4	1	4	4	1	1	1
297	39	1	3	4	10	1	2	1	2	2	1	3	1	2	1	1	1	1	1	2	2	2	4	2	2	2	2	3	4	4	1	1	1
298	3	1	4	3	30	1	2	1	3	2	2	3	1	1	1	1	1	1	2	1	1	1	5	1	1	1	3	1	4	4	1	4	1
299	6	1	5	5	20	1	2	2	1	1	1	3	1	1	1	1	1	1	1	1	1	1	4	1	1	2	2	2	3	4	2	1	3
300	23	1	4	3	10	2	1	1	3	2	2	2	5	1	1	1	2	2	1	1	1	1	4	1	1	1	1	1	3	3	1	3	3
301	37	2	4	3	40	1	2	1	1	2	2	1	1	1	1	1	2	2	1	1	2	2	2	2	2	2	2	1	4	2	2	2	1
302	50	2	5	4	30	2	2	1	1	1	3	1	1	1	1	1	2	2	1	1	1	1	5	1	1	1	1	1	4	4	1	4	1
303	46	2	4	5	20	2	1	2	1	2	1	1	1	1	1	1	2	2	1	2	4	2	4	2	2	2	2	1	4	4	1	1	3
304	21	2	3	4	60	2	1	1	2	2	3	3	1	2	1	1	2	2	1	1	1	2	5	1	1	2	2	4	4	4	1	3	1
305	22	1	3	3	10	2	1	2	1	2	1	3	1	1	1	1	2	2	1	2	2	2	4	2	2	2	2	1	4	4	2	2	3
306	18	2	3	5	40	1	2	1	1	1	1	3	1	2	1	1	2	2	1	1	1	1	5	1	1	2	2	1	4	4	4	2	1
307	58	2	3	2	20	2	1	2	1	2	1	3	1	1	1	1	1	1	1	1	1	1	5	1	1	4	4	1	4	4	1	4	1
308	50	1	1	3	20	1	2	1	3	2	2	1	5	1	2	1	2	2	1	1	1	2	2	1	1	3	2	1	1	4	1	3	2
309	25	1	9	9	999	1	2	1	3	3	2	2	6	1	1	1	2	2	2	2	2	2	3	2	3	3	2	4	4	99	99		1
310	86	2	3	2	15	1	2	1	1	1	1	3	1	2	1	1	2	2	2	3	1	1	3	1	1	3	5	1	4	3	1	4	1
311	75	2	2	4	30	2	2	1	1	2	2	2	1	1	2	2	2	2	1	2	2	2	2	2	2	3	3	3	2	4	1	1	1
312	4	1	1	3	20	1	2	1	1	2	2	3	1	1	1	1	2	2	2	2	2	2	2	2	2	2	2	1	4	1	1	4	1
313	24	2	3	2	30	1	2	1	3	3	2	3	1	2	1	1	2	2	2	1	2	2	4	1	1	2	2	4	4	4	2	1	1
314	40	1	1	2	90	1	2	2	1	1	3	3	5	2	1	2	2	2	2	2	1	3	2	2	2	2	2	1	4	4	1	4	1
315	36	1	5	5	30	2	1	1	1	1	3	2	3	2	1	1	2	2	1	2	1	1	5	1	1	2	1	1	4	4	1	1	1
316	4	2	2	3	30	1	2	1	1	1	3	3	1	2	1	1	2	2	2	1	2	1	5	1	1	1	2	1	4	4	1	3	1
317	44	1	9	5	60	1	2	1	1	2	2	3	5	1	1	1	2	2	2	1	1	1	1	1	1	3	4	3	4	4	1	2	3
318	64	2	2	2	30	2	1	2	2	1	3	1	1	1	1	1	1	1	1	2	2	2	2	2	2	2	4	1	4	4	1	4	1
319	36	1	4	5	20	2	1	1	1	2	2	3	1	2	1	1	2	2	2	2	2	2	4	2	2	2	4	2	3	3	2	2	2
320	5	2	2	1	30	1	2	1	2	1	3	2	1	2	2	1	2	2	2	1	1	1	5	1	1	3	2	1	4	4	1	1	1
321	70	2	3	5	30	1	1	1	2	2	2	3	1	2	1	2	2	2	2	2	2	2	4	2	2	3	2	1	4	4	1	1	3
322	27	1	4	4	30	1	2	1	1	1	1	2	6	1	1	1	1	1	1	2	2	2	4	2	2	3	4	3	4	3	2	4	2
323	24	1	5	3	20	1	2	1	1	3	3	2	1	1	2	1	2	2	1	1	1	1	5	1	1	1	1	1	4	4	1	3	1
324	80	1	3	5	50	1	2	1	1	2	1	3	1	2	1	1	1	1	2	4	4	2	5	2	2	4	4	1	4	4	1	1	3
325	10	1	1	5	13	1	2	1	1	1	3	3	3	2	1	1	2	2	2	1	2	4	5	1	1	2	4	1	3	4	1	4	2
326	64	2	4	3	60	1	2	2	2	2	2	3	5	1	1	1	2	2	1	1	1	2	5	2	2	3	4	1	3	4	1	2	2
327	44	1	4	5	20	1	2	2	1	2	1	2	1	1	1	1	1	1	1	1	1	1	4	1	1	1	1	1	1	4	1	1	1
328	5	2	2	2	30	1	2	1	2	1	2	2	5	2	1	1	2	2	2	2	2	2	5	2	3	2	2	1	4	4	3	3	2
329	30	2	5	3	40	1	2	1	1	2	1	3	1	1	1	1	2	2	1	2	2	1	5	1	1	3	1	1	4	4	1	2	1
330	33	2	5	5	20	1	2	1	3	2	2	3	1	1	1	1	2	2	1	1	1	1	4	1	1	1	2	1	4	4	1	1	1
331	52	1	2	3	60	1	2	1	1	1	2	3	6	1	1	1	2	2	1	1	1	1	1	1	1	1	1	1	4	4	1	1	1
332	6	2	3	2	30	2	1	1	2	1	2	3	1	2	1	1	2	2	2	2	2	2	4	1	2	2	4	2	4	4	2	1	1
333	43	1	3	5	15	4	1	1	2	2	3	1	5	1	1	1	2	2	2	2	2	2	2	2	2	2	2	1	4	4	1	1	1
334	24	2	5	5	30	3	1	1	1	2	1	3	1	1	1	1	2	2	1	1	1	1	5	1	1	2	4	1	3	4	1	1	1
335	17	2	2	5	10	3	1	2	3	2	2	1	1	1	1	1	2	2	1	1	1	1	1	1	1	1	1	1	4	4	1	1	1
336	2	1	4	3	15	1	2	2	1	1	2	2	1	1	1	1	2	2	2	1	1	1	4	1	1	1	1	1	4	4	1	4	1
337	7	2	1	3	10	1	2	1	1	1	2	1	1	1	1	1	2	2	2	2	2	2	4	1	1	3	4	1	4	4	1	2	1
338	27	1	3	4	30	1	2	1	1	3	3	3	5	2	1	1	2	2	1	1	1	1	5	1	1	1	1	1	4	4	1	1	3
339	24	1	1	3	10	3	1	2	1	2	2	2	1	2	1	1	2	2	1	1	1	1	5	1	1	1	5	1	1	4	1	1	1
340	51	1	1	9	30	2	1	1	1	2	1	2	5	1	1	2	2	2	2	2	1	1	4	3	3	3	1	1	2	4	2	2	1
341	67	2	2	3	20	1	2	1	1	3	3	3	1	2	1	2	1	1	1	3	2	2	2	1	1	3	1	1	4	4	1	4	1
342	40	1	3	3	20	1	2	1	1	1	1	3	1	1	1	1	2	2	2	2	2	2	4	2	2	2	4	3	3	4	1	1	2
343	27	2	5	4	20	3	1	2	2	2	2	3	1	1	1	1	2	2	1	2	2	2	2	2	2	3	2	3	3	3	2	1	2
344	81	1	1	4	60	1	2	1	1	1	2	3	1	2	1	1	2	2	1	1	1	1	5	1	1	2	1	1	4	4	1	1	2
345	42	2	2	4	30	1	2	1	2	2	2	3	1	2	2	1	2	2	2	1	1	1	4	2	2	4	1	3	2	4	1	3	1
346	4	1	2	5	20	1	2	2	1	1	2	2	1	2	2	1	2	2	2	1	1	2	4	1	2	3	2	1	4	4	1	3	3
347	26	2	5	3	10	2	1	1	1	2	1	2	1	2	1	1	2	2	2	1	1	2	4	1	1	4	2	1	4	4	1	2	1
348	50	2	3	1	15	2	1	2	1	2	1	3	1	2	2	1	2	2	1	1	1	1	4	1	1	3	2	1	4	1	1	1	1
349	32	2	2	4	45	1	2	1	1	1	2	3	5	2	1	1	2	2	1	2	2	2	4	2	2	2	2	4	4	3	2	1	1
350	40	2	5	5	20	1	2	1	1	2	2	3	1	2	2	1	1	1	1	1	1	1	5	1	1	1	1	1	4	1	1	1	1
351	40	1	2	5	15	3	1	2	2	2	2	3	1	2	1	1	2	2	2	2	1	1	4	1	2	3	4	1	3	3	2	3	2
352	85	2	5	2	20	1	2	1	2	2	3	2	5	1	1	1	2	2	2	1	1	1	1	1	1	1	1	1	1	1	1	1	1
353	44	1	3	4	20	1	2	1	3	3	2	2	1	2	1	1	2	2	1	1	1	2	5	1	1	1	1	1	4	1	2	4	1
354	65	2	3	5	40	1	2	1	1	2	2	3	1	2	1	1	1	1	1	1	2	2	4	2	2	3	2	3	3	4	1	1	1
355	43	2	3	4	10	2	1	1	2	2	2	3	1	1	1	1	2	2	1	2	2	1	4	2	2	2	2	2	2	4	2	1	3
356	25	2	4	5	15	3	1	1	3	2	3	2	5	1	1	1	2	2	2	1	1	1	5	1	1	3	4	1	4	4	1	1	1
357	5	1	5	5	60	1	0	1	1	1	3	2	1	1	1	1	2	2	1	1	1	1	4	1	1	1	4	1	4	4	1	3	1
358	25	1	5	5	40	1	2	1	1	1	1	2	1	1	1	1	1	1	1	1	1	1	4	1	1	2	2	2	4	4	2	3	1
359	21	1	4	3	60	1	2	2	1	2	2	3	5	2	1	1	2	2	1	5	1	1	4	1	1	3	4	1	4	4	1	1	1
360	35	1	4	5	10	1	2	1	1	1	2	3	1	1	1	1	2	2	2	1	1	1	5	1	1	1	1	3	3	3	1	4	1
361	27	1	4	3	10	1	2	2	1	3	2	2	1	1	1	1	2	2	1	1	1	1	5	1	1	3	4	2	2	3	1	2	2
362	23	1	2	3	15	2	1	1	2	2	2	3	1	2	1	1	1	1	2	1	1	1	4	1	1	1	1	3	3	4	3	1	1
363	8	2	1	5	30	1	2	1	1	2	1	3	1	2	1	1	1	1	2	2	1	1	4	2	2	2	4	3	4	3	2	1	3
364	25	2	2	5	10	1	2	1	3	3	2	2	5	2	1	1	2	2	2	1	1	2	5	2	2	2	4	4	1	4	3	1	1
365	28	1	1	3	30	1	2	1	1	1	2	3	6	1	1	1	2	2	1	1	3	1	4	1	1	1	1	1	4	4	1	3	1
366	24	2	3	3	15	3	1	1	1	2	1	3	1	2	1	1	2	2	2	2	2	2	4	2	2	2	2	4	4	4	2	2	2
367	47	1	5	5	30	1	2	1	1	2	2	3	1	1	1	1	2	2	2	1	1	1	5	1	1	1	4	1	4	3	1	1	1
368	24	2	4	2	30	1	2	1	1	2	2	3	1	1	1	1	2	2	1	1	1	1	5	1	1	1	3	4	2	4	1	3	1
369	16	2	3	3	5	1	2	2	1	1	3	3	1	2	1	1	2	2	1	1	1	1	5	1	1	2	1	1	4	1	1	4	1
370	28	1	4	5	30	2	1	1	1	2	1	2	1	1	2	1	2	2	1	1	1	1	5	1	1	4	1	1	4	4	4	1	1
371	30	2	4	3	18	3	1	2	2	1	3	3	1	2	1	1	1	1	1	1	1	1	5	1	1	3	2	1	4	1	1	1	1
372	49	1	2	3	60	2	2	1	1	2	1	3	1	2	2	1	2	2	1	1	1	3	4	1	1	3	5	1	4	2	1	1	4
373	24	2	5	3	60	3	1	1	1	2	1	3	1	2	1	1	2	2	1	1	1	1	5	1	1	1	1	1	4	4	1	1	3
374	33	2	3	2	30	1	2	1	1	3	3	3	1	1	1	1	2	2	2	1	1	1	5	1	1	5	5	1	4	4	1	4	1
375	3	2	5	4	15	1	2	1	3	3	2	3	1	1	1	1	2	2	2	2	2	2	4	2	2	2	2	1	4	4	1	1	1
376	67	2	5	3	60	1	2	1	1	1	3	2	1	1	1	1	2	2	2	1	1	1	5	1	1	3	3	1	3	3	1	3	1
377	48	2	2	3	10	3	1	1	2	2	2	3	1	2	1	2	2	2	2	1	1	1	5	1	1	3	1	1	4	4	1	1	1
378	41	2	4	5	10	4	1	2	2	2	1	3	1	1	1	1	2	2	1	1	1	1	5	1	1	3	4	1	4	4	4	1	1
379	26	1	4	4	50	1	2	1	2	2	1	3	1	1	1	1	2	2	2	1	1	1	2	1	1	1	2	1	1	1	1	2	2
380	2	1	2	3	90	1	2	1	1	1	3	2	5	2	1	1	2	2	2	2	1	4	4	1	2	3	2	1	4	4	1	3	1
381	2	2	2	3	30	1	1	1	2	2	3	3	1	2	1	2	2	2	2	4	2	1	1	1	1	2	2	1	2		2	2	3
382	17	1	3	4	10	1	2	1	1	1	2	3	1	2	1	1	2	2	2	2	1	2	4	2	3	3	2	1	2	3	2	3	2
383	5	1	3	2	40	1	2	2	3	2	3	2	1	1	1	1	1	1	1	1	1	1	4	1	1	2	2	1	4	4	1	3	1
384	54	1	5	4	30	1	2	1	1	2	1	2	1	1	1	1	2	2	1	1	1	1	1	1	1	3	1	1	4	4	1	1	1
385	53	2	2	99	15	3	2	2	1	2	1	3	1	2	2	2	2	2	2	1	1	1	3	2	2	3	5	1	3	3	4	1	3
386	20	1	5	3	120	2	1	2	3	1	3	3	1	2	1	1	2	2	2	2	2	1	4	2	2	2	4	1	3	3	3	2	3
387	13	2	5	3	20	1	1	1	3	2	3	2	5	1	1	1	1	1	1	2	2	2	2	2	2	2	2	1	1	1	1	4	3
388	53	2	4	3	30	1	2	1	1	99	1	2	5	1	1	1	2	2	2	2	2	2	4	2	2	3	2	1	3	4	1	2	1
389	11	2	4	5	30	1	2	1	1	1	3	2	1	1	1	1	2	2	1	1	1	1	5	1	1	2	2	1	4	4	2	2	1
390	50	2	4	3	15	1	2	2	1	2	1	2	1	1	1	1	2	2	1	2	2	2	4	2	2	2	4	1	4	3	2	3	1
391	41	1	4	4	20	2	1	1	1	3	3	2	1	1	1	1	2	2	1	1	1	1	4	1	1	1	1	1	1	4	1	1	3
392	35	1	4	4	20	1	2	2	3	2	2	3	1	1	1	1	2	2	2	2	2	2	4	2	2	2	2	1	3	4	1	2	1
393	5	1	2	2	25	3	1	1	1	1	3	2	1	2	1	1	2	2	1	2	2	2	1	2	2	3	2	1	4	3	1	4	1
394	48	1	4	4	40	3	1	1	1	2	1	3	1	1	1	1	2	2	1	2	2	2	2	2	2	3	2	1	4	4	1	1	1
395	84	1	5	4	30	1	2	1	1	2	1	3	6	1	1	2	2	2	1	1	1	2	2	2	2	3	4	1	4	4	1	4	1
396	1	1	5	4	30	1	2	2	1	1	1	2	6	1	1	1	2	2	2	1	2	1	2	2	2	2	4	1	4	4	1	4	1
397	58	1	3	2	50	1	2	2	1	2	1	2	5	1	1	1	2	2	1	1	1	1	2	1	2	2	4	1	4	4	1	1	1
398	45	2	4	5	20	1	2	1	1	2	1	3	5	1	1	1	2	2	1	1	1	2	2	2	2	3	2	1	4	4	1	1	1
399	28	1	5	4	20	1	2	1	1	1	3	3	1	1	1	1	2	2	1	1	1	1	5	1	1	1	1	1	2	4	1	3	1
400	23	1	4	2	60	2	1	2	1	1	3	2	1	1	1	1	1	1	1	1	1	1	4	2	2	2	2	2	2	2	2	2	3
401	10	2	3	3	15	2	1	1	3	1	3	2	6	1	1	1	2	2	2	1	1	2	2	2	2	3	2	1	4	4	1	4	1
402	41	1	5	4	5	2	1	2	1	2	2	2	5	2	1	2	2	2	2	2	2	2	4	2	2	4	2	1	4	4	1	4	1
403	17	1	3	5	30	1	2	2	2	2	2	3	5	2	1	1	2	2	1	2	2	2	4	2	2	3	2	1	1	4	4	4	1
404	26	2	5	5	30	1	2	2	2	1	2	3	4	2	1	1	2	2	1	1	1	1	4	5	1	1	1	1	4	4	1	3	1
405	52	2	2	2	30	1	2	2	1	1	3	2	6	2	2	1	1	1	2	1	1	1	4	1	1	3	4	1	4	4	1	4	1
406	6	2	4	4	50	1	2	2	1	1	3	2	1	2	2	1	1	1	2	1	1	1	5	1	1	1	5	1	4	3	1	4	1
407	6	2	5	5	20	1	2	1	2	2	2	2	1	1	1	1	2	2	1	1	1	1	4	1	1	1	1	1	4	4	1	1	1
408	46	1	4	5	40	4	1	2	1	1	3	3	6	1	2	1	2	2	1	1	2	4	2	2	2	4	4	1	4	3	1	1	1
409	22	1	5	4	30	1	2	1	1	1	3	2	1	1	1	1	2	2	2	2	1	4	3	2	2	4	3	1	4	4	1	4	1
410	21	1	5	5	10	2	1	1	1	1	3	3	1	1	1	1	1	1	1	2	1	2	3	2	2	2	4	1	4	4	4	4	1
411	43	1	4	3	60	1	2	2	1	2	1	3	5	1	1	1	2	2	2	2	2	2	4	2	2	3	2	1	4	4	1	1	1
412	39	1	4	5	40	2	1	2	1	2	3	3	1	1	1	1	2	2	1	2	2	2	4	2	2	2	2	1	4	4	1	1	1
413	2	2	3	3	30	1	2	1	1	1	1	2	6	1	2	1	2	2	2	2	2	2	5	2	2	2	2	1	4	4	1	1	1
414	26	2	4	5	60	1	2	1	2	2	1	3	6	2	1	1	2	2	2	2	2	2	4	2	2	3	2	1	4	4	1	3	1
415	53	2	3	5	30	2	1	1	1	1	3	3	1	2	1	1	2	2	2	1	1	1	4	1	1	2	1	1	3	2	1	1	3
416	24	1	5	3	25	1	2	2	1	2	1	2	1	1	1	1	2	2	1	1	1	1	5	1	2	2	2	2	4	4	1	1	2
417	26	2	3	5	20	1	2	2	1	1	1	2	1	1	1	1	2	2	1	1	1	1	5	1	1	4	1	1	4	4	1	1	4
418	26	2	5	4	40	1	2	2	2	2	2	3	5	2	1	1	1	1	2	1	1	1	5	1	1	5	1	4	4	4	1	1	1
419	24	2	3	3	90	1	2	2	1	1	2	3	1	2	1	2	2	2	2	1	1	1	5	1	1	3	2	4	3	3	3	1	2
420	48	2	5	3	30	3	1	2	1	2	1	3	1	2	1	1	2	2	2	1	1	1	5	1	1	2	2	1	4	4	1	1	2
421	41	2	3	5	60	2	1	1	1	1	1	2	1	2	1	1	2	2	2	3	3	1	4	2	2	2	2	1	4	1	1	1	1
422	54	2	5	5	60	3	1	1	2	2	1	3	1	1	1	1	2	2	1	1	1	1	5	1	1	4	1	1	4	4	1	1	1
423	41	2	2	4	75	3	1	1	2	2	2	3	1	2	1	1	2	2	2	2	2	2	4	2	2	3	4	1	4	4	1	4	1
424	21	2	3	3	30	3	2	2	2	1	2	3	5	2	1	1	2	2	2	2	2	2	4	2	2	4	2	1	4	4	1	1	1
425	54	2	1	3	60	1	2	1	2	1	2	3	1	1	1	1	1	1	2	1	1	2	4	1	1	3	1	1	2	4	1	1	1
426	22	2	5	4	30	3	1	2	2	1	2	3	1	1	1	1	1	1	1	2	1	1	4	1	1	3	2	1	4	4	1	1	1
427	22	2	4	1	60	1	2	1	1	2	1	3	6	2	1	1	2	2	2	1	2	1	4	1	1	2	2	1	4	4	1	1	3
428	22	2	5	3	40	1	2	1	1	3	3	3	1	1	1	1	1	1	1	1	1	1	4	1	1	1	2	3	3	3	2	4	1
429	2	1	3	5	90	1	2	1	1	1	2	3	5	1	1	1	2	2	1	4	1	4	5	1	1	1	4	4	2	4	2	4	1
430	47	2	1	5	40	1	2	1	1	2	2	3	1	1	1	1	2	2	1	4	2	2	4	2	2	3	4	1	4	4	1	1	3
431	10	1	4	3	20	2	1	2	1	2	1	2	1	1	1	1	2	2	2	2	1	1	4	1	2	2	4	2	2	4	2	1	2
432	21	2	5	2	15	1	2	2	2	1	2	3	1	1	1	1	2	2	1	1	1	2	4	1	1	1	2	1	2	4	1	1	4
433	32	1	4	5	60	1	2	2	1	2	3	3	1	1	1	1	2	2	1	1	1	1	5	1	1	4	1	1	4	4	1	1	1
434	52	2	2	1	30	3	1	1	1	1	1	3	1	2	1	2	2	2	2	1	2	2	4	2	2	4	4	1	4	3	4	4	1
435	72	2	3	5	100	2	1	1	1	1	3	3	1	1	1	1	2	2	2	2	2	2	4	1	2	2	3	3	3	4	2	4	2
436	23	1	5	2	20	4	2	2	2	2	2	3	1	1	1	1	2	2	1	1	1	1	5	4	4	1	1	3	1	3	1	1	3
437	23	1	5	3	30	2	1	2	1	2	2	2	1	2	1	1	2	2	1	1	1	1	5	1	1	4	1	1	4	4	1	1	1
438	61	2	4	3	10	3	1	1	1	1	1	2	2	2	1	1	2	2	2	2	2	2	4	2	2	3	4	1	4	4	1	1	1
439	25	2	4	3	120	3	1	2	1	2	1	3	1	1	1	1	2	2	1	2	2	2	4	2	2	4	2	1	4	4	1	1	1
440	5	2	4	5	5	1	2	1	1	1	3	2	1	2	1	1	2	2	2	1	1	1	4	1	1	3	4	1	2	4	1	3	1
441	81	2	1	2	60	2	1	1	3	99	2	3	1	2	2	1	2	2	2	1	1	1	1	1	1	3	3	1	4	4	2	4	1
442	18	1	5	5	30	1	2	1	2	2	2	3	5	1	1	1	2	2	1	1	1	2	2	2	2	2	2	1	4	4	1	1	1
443	75	1	5	5	15	2	1	1	2	2	2	3	1	2	2	1	2	2	1	2	2	1	5	1	1	2	4	1	4	4	1	1	4
444	22	2	3	3	50	2	1	1	1	2	1	1	1	2	2	1	2	2	1	1	1	1	5	1	1	2	1	1	4	4	1	1	1
445	64	1	3	2	60	2	1	1	1	2	2	3	1	1	1	1	2	2	2	1	2	1	5	1	1	3	4	1	4	1	1	1	1
446	46	2	2	3	10	2	2	1	1	2	1	3	1	1	1	1	2	2	2	1	1	1	5	1	1	3	4	1	4	4	1	4	1
447	54	2	3	2	8	1	2	1	1	1	1	99	1	2	1	1	2	2	2	1	1	1	4	1	1	1	2	1	3	2	1	1	1
448	7	1	3	5	10	1	2	1	1	1	2	3	1	1	2	1	2	2	2	1	1	1	5	1	1	1	1	1	4	4	1	1	1
449	54	1	5	5	15	2	1	1	1	2	1	3	1	1	1	1	2	2	1	1	1	1	4	1	1	2	4	1	4	4	1	1	1
450	49	2	3	4	10	1	1	1	1	1	3	3	1	2	1	1	2	2	1	1	1	1	5	1	1	1	4	1	4	4	1	3	1
451	47	2	3	4	20	1	2	1	2	2	1	2	1	1	1	1	2	2	1	1	1	1	5	1	1	1	2	1	4	4	1	1	1
452	56	2	3	5	40	1	2	2	1	2	1	3	1	2	1	1	2	2	1	2	2	1	1	1	1	4	2	1	4	4	1	2	1
453	22	1	4	5	40	2	1	1	1	2	2	3	5	2	1	1	2	2	2	1	1	1	4	1	1	4	3	1	3	4	1	1	1
454	48	1	5	5	5	1	2	1		1	3	3	1	2	1	1	2	2	1	1	1	2	2	2	2	4	4	1	3	4	1	4	1
455	24	1	4	5	10	1	2	2	1	2	3	3	1	2	2	1	1	1	1	1	1	1	1	1	1	4	2	1	4	4	1	2	1
456	57	2	1	3	60	3	1	1	1	2	1	3	1	2	1	1	2	2	1	1	1	1	2	2	2	3	4	1	4	4	1	1	1
457	53	2	3	1	20	1	2	1	3	99	2	3	5	2	1	1	2	2	2	1	1	2	2	1	1	3	2	1	4	4	1	4	1
458	40	1	2	5	30	1	2	1	1	1	2	2	1	2	2	1	2	2	2	1	1	1	2	2	2	3	4	1	4	4	1	4	1
459	26	2	4	5	60	1	99	2	1	2	1	2	5	2	1	1	2	2	1	1	1	1	5	2	2	4	2	1	3	4	1	4	1
460	20	1	5	4	20	1	2	1	2	2	2	3	1	2	1	1	2	2	2	2	2	2	2	2	2	4	2	1	4	4	1	1	1
461	25	2	4	4	30	1	2	2	2	3	3	3	1	2	1	1	2	2	2	2	2	2	4	1	1	1	2	3	4	4	2	2	2
462	26	1	5	5	15	2	1	1	3	2	2	3	1	1	1	1	2	2	2	1	1	1	5	1	1	2	4	1	4	3	1	1	1
463	21	2	4	5	30	1	2	2	1	2	3	3	1	1	2	1	2	2	2	2	2	2	5	1	1	2	4	1	4	4	2	1	1
464	35	1	4	5	15	4	1	1	2	3	2	3	2	1	1	1	2	2	1	1	1	1	4	1	1	3	1	1	2	4	1	1	1
465	6	2	1	2	60	2	1	2	1	1	3	2	5	2	1	1	2	2	2	1	1	1	1	2	2	3	4	1	4	4	1	4	1
466	41	2	3	3	30	2	2	2	1	2	1	2	1	1	1	1	2	2	2	1	1	1	5	1	1	3	1	1	4	4	1	1	1
467	34	2	2	3	60	1	2	1	2	2	2	3	6	2	1	2	2	2	2	3	3	3	3	2	2	3	4	1	4	4	1	3	1
468	23	2	5	3	60	1	2	1	1	2	1	3	1	2	1	1	2	2	2	2	2	1	5	1	2	5	4	1	4	3	1	1	1
469	26	1	5	4	30	1	2	2	1	2	1	3	1	1	1	1	2	2	1	1	1	1	5	1	1	1	2	1	4	4	1	1	1
470	27	2	5	99	15	3	99	99	1	3	3	2	1	1	1	1	2	2	1	2	2	1	4	2	2	3	2	2	3	3	3	2	3
471	58	2	3	5	20	1	2	1	1	2	2	3	1	2	1	1	2	2	1	1	1	1	5	1	1	2	2	1	4	1	1	1	1
472	24	2	3	4	30	1	2	1	2	1	3	3	6	1	1	1	2	2	2	1	1	1	5	1	1	3	4	1	4	4	1	1	1
473	26	2	4	5	15	2	1	2	1	2	2	2	1	1	1	1	2	2	1	1	1	1	5	1	1	1	1	1	4	4	1	1	1
474	52	1	3	1	15	1	2	1	3	3	3	2	1	1	2	1	2	2	1	1	1	1	5	1	1	5	2	1	4	4	1	2	1
475	19	2	5	5	20	3	1	1	1	2	1	3	1	1	2	1	2	2	1	2	4	1	5	1	2	2	2	2	4	4	2	1	1
476	61	2	3	3	30	1	2	1	2	2	2	3	1	1	1	1	2	2	1	1	1	1	5	1	1	3	4	1	4	4	1	1	1
477	41	1	2	3	50	1	2	1	1	1	3	3	1	1	2	1	2	2	1	1	1	2	2	1	2	2	2	1	4	4	1	4	1
478	24	2	5	2	30	3	1	99	1	2	1	2	5	1	1	1	1	1	1	1	1	1	5	1	1	2	2	2	2	3	3	2	1
479	41	2	4	5	40	1	2	2	2	1	3	3	1	1	1	1	2	2	2	2	2	2	2	2	2	4	4	1	2	4	1	1	1
480	49	2	5	5	60	3	1	2	2	2	1	2	1	1	1	1	1	1	1	1	1	1	4	1	1	4	4	1	4	4	1	1	1
481	47	2	1	4	50	1	2	2	2	2	2	3	2	2	1	1	1	1	2	1	1	2	5	2	2	4	4	1	4	2	1	1	1
482	21	2	5	5	60	1	2	1	2	2	1	2	1	1	1	1	2	2	1	2	2	2	4	1	1	4	4	1	4	1	1	1	1
483	76	2	2	2	60	1	2	1	1	2	1	3	1	1	1	1	2	2	2	2	2	2	4	2	2	3	4	2	4	3	1	1	1
484	7	2	9	5	30	1	2	1	1	1	3	2	1	1	1	1	2	2	2	1	1	2	3	2	2	3	1	1	4	4	1	4	1
485	20	1	2	3	190	1	2	2	1	1	3	2	5	2	1	1	2	2	2	2	2	2	4	2	2	3	2	2	4	4	2	4	2
486	30	2	5	5	20	3	1	2	1	2	1	2	1	1	1	1	2	2	1	2	2	2	4	2	2	4	2	1	3	4	1	1	1
487	27	1	3	3	20	1	2	1	1	1	3	3	1	2	1	1	1	1	2	2	2	2	3	2	2	4	1	1	4	1	1	4	1
488	65	2	5	3	30	1	2	1	2	3	3	3	1	1	1	1	1	1	1	1	1	1	1	1	1	1	1	1	4	4	1	4	1
489	40	1	5	4	60	2	1	1	2	1	3	3	1	2	1	1	2	2	2	2	2	2	4	2	2	4	2	1	1	4	1	1	1
490	63	1	2	2	60	2	1	2	1	1	3	3	1	1	1	2	2	2	2	1	1	1	5	1	1	1	4	1	4	4	1	4	1
491	64	2	2	2	20	1	2	2	2	1	3	3	5	1	1	1	2	2	1	1	1	5	5	1	1	1	1	1	4	4	1	3	1
492	48	2	3	3	45	2	1	2	1	1	3	3	1	2	1	1	2	2	2	1	1	1	3	1	1	3	4	1	4	1	1	1	1
493	22	1	5	5	10	4	1	1	1	2	3	3	1	1	1	1	2	2	1	2	2	2	4	1	1	2	2	1	4	4	2	2	2
494	26	2	3	5	10	2	2	2	1	2	1	1	1	2	1	1	2	2	2	1	1	1	5	1	1	2	1	1	1	4	1	3	1
495	17	2	3	4	15	1	2	2	2	2	3	3	1	2	1	1	2	2	2	2	1	4	4	2	1	3	2	1	1	4	1	3	1
496	10	2	1	3	45	1	2	2	1	2	2	1	5	1	1	1	2	2	2	1	1	1	4	1	1	3	3	1	2	4	4	1	1
497	13	2	4	3	30	1	2	1	1	1	3	1	1	2	1	1	2	2	1	1	1	1	5	1	1	1	2	1	4	4	1	3	1
498	20	2	4	99	30	2	1	2	2	2	1	3	1	2	2	1	2	2	1	2	2	2	3	2	2	3	3	2	3	3	2	2	2
499	30	2	3	3	20	1	2	1	2	2	3	3	5	2	1	1	2	2	1	2	2	2	4	4	2	5	4	1	4	3	3	4	1
500	59	2	2	2	40	1	2	2	1	1	1	3	1	2	2	1	2	2	2	1	1	2	2	1	1	4	2	1	1	1	1	4	1
501	27	2	5	5	60	3	1	1	2	1	3	2	1	1	1	1	2	2	1	1	1	1	4	1	1	2	2	2	3	3	2	2	1
502	25	2	5	2	25	3	1	1	2	1	3	2	1	1	1	1	2	2	2	1	3	3	4	1	1	3	2	1	3	3	1	1	3
503	52	2	2	5	30	2	1	1	1	2	1	3	1	2	1	1	2	2	1	2	2	2	2	2	2	4	2	1	4	2	2	3	2
504	52	2	3	4	20	1	2	1		1	3	3	1	1	1	1	2	2	2	1	1	2	4	1	1	3	2	1	4	4	1	4	1
505	30	2	2	2	15	1	99	1	2	2	2	3	5	2	1	1	2	2	2	2	2	3	3	2	2	3	4	1	1	4	1	4	1
506	25	1	5	4	20	3	2	2	1	1	3	2	1	1	1	1	2	2	1	1	1	1	1	1	1	4	1	1	4	4	1	1	1
507	46	1	5	5	30	1	2	1	1	1	3	3	1	2	1	1	2	2	1	1	1	1	5	1	1	3	2	1	4	4	1	4	1
508	71	2	5	4	90	1	2	1	1	3	2	3	5	2	1	1	2	2	1	2	2	2	2	2	2	2	2	1	4	1	1	3	1
509	45	1	5	4	20	2	1	2	3	2	2	2	6	1	1	1	2	2	1	2	2	2	4	2	2	3	2	4	1	4	1	4	1
510	25	2	3	2	90	2	2	2	1	2	1	2	1	1	1	1	1	1	1	1	1	1	4	1	1	3	4	1	4	4	1	1	2
511	53	2	3	5	5	1	1	1	2	2	2	2	1	1	2	1	2	2	1	2	2	2	4	1	1	3	4	1	4	4	1	2	3
512	2	1	5	3	40	1	2	1	1	1	3	2	1	1	1	1	2	2	2	1	1	1	5	1	1	1	1	1	4	4	1	1	1
513	40	2	3	2	40	1	2	1	2	1	3	3	1	2	1	1	2	2	2	1	1	1	4	1	1	3	3	1	4	4	1	4	1
514	23	1	2	2	40	1	2	2	3	3	3	3	1	1	1	1	2	2	1	1	1	1	4	1	1	2	2	1	4	4	1	3	2
515	66	1	2	2	60	1	1	2	1	2	1	3	5	1	1	1	2	2	1	2	2	2	4	2	2	3	4	2	2	3	1	2	1
516	22	1	2	2	10	1	2	1	2	1	2	2	5	2	2	1	2	2	1	2	2	2	4	2	2	3	4	2	3	4	2	2	1
517	75	2	3	2	20	2	1	1	1	1	1	2	5	1	1	1	1	1	2	1	1	1	4	1	1	3	2	1	4	4	1	2	3
518	30	1	3	3	20	1	2	1	2	2	2	3	1	1	1	2	2	2	2	2	2	2	4	2	2	3	2	1	4	2	1	2	2
519	62	1	1	1	120	1	2	1	3	3	3	3	5	2	1	2	2	2	2	2	2	2	4	2	2	3	3	1	3	4	1	4	1
520	5	2	3	4	20	1	2	1	1	1	3	2	1	1	1	2	2	2	2	2	2	2	4	2	2	3	4	1	3	3	1	3	1
521	29	2	1	3	30	1	2	1	1	1	2	3	1	1	1	1	2	2	2	2	2	2	4	2	2	3	3	1	2	4	1	4	1
522	31	1	5	5	60	1	2	2	2	2	2	2	1	2	1	1	2	2	1	2	2	3	3	2	2	4	4	1	4	4	1	3	1
523	62	1	5	5	20	4	1	1	2	3	2	3	1	2	2	1	2	2	1	1	1	1	4	1	1	1	4	1	4	4	1	1	1
524	52	2	5	3	10	3	1	1	1	2	1	2	1	1	1	1	2	2	1	2	2	2	4	2	2	2	4	1	4	4	1	1	1
525	23	1	4	2	60	1	2	1	1	2	2	2	1	2	1	1	2	2	1	2	2	2	3	2	2	2	4	1	4	2	1	1	1
526	36	1	5	5	15	1	2	1	1	2	1	2	1	2	1	1	1	1	1	2	2	2	4	2	2	2	2	1	4	4	1	1	1
527	74	2	3	2	30	1	2	1	1	1	3	3	1	2	2	1	2	2	1	2	2	2	4	2	2	2	4	1	3	3	1	3	3
528	33	2	3	3	60	1	2	1	3	3	2	2	5	1	1	1	2	2	1	2	2	2	4	2	2	2	4	1	4	2	1	4	1
529	20	2	5	1	60	2	1	2	2	3	3	3	1	2	1	1	2	2	1	2	5	1	5	1	1	1	1	1	4	4	1	3	3
530	29	1	4	3	15	2	1	2	1	2	1	3	1	1	1	1	1	1	1	2	2	2	4	2	2	2	4	1	4	4	1	1	1
531	48	1	2	2	20	1	2	2	1	1	3	2	1	2	1	1	2	2	1	2	2	2	4	2	2	2	4	1	4	4	1	4	1
532	26	2	4	3	60	1	2	1	2	2	1	2	1	2	1	1	2	2	1	2	2	2	4	2	2	2	4	1	4	4	1	1	1
533	24	2	5	3	20	1	99	1	1	2	1	3	1	1	1	1	2	2	1	2	2	2	4	2	2	2	2	1	4	3	1	1	1
534	58	1	3	4	60	1	2	1	1	1	3	2	5	1	1	1	2	2	1	2	2	2	4	2	2	2	2	1	4	4	1	4	1
535	55	1	5	1	20	1	2	1	3	2	2	3	1	1	1	1	1	1	1	2	2	2	4	2	2	2	2	1	4	4	1	1	1
536	28	2	2	5	150	1	2	2	1	2	1	3	1	2	1	1	2	2	1	2	2	2	4	2	2	2	3	1	4	3	2	1	1
537	62	1	2	2	40	1	2	1	1	1	2	2	1	1	1	1	2	2	1	2	2	2	4	2	2	2	2	1	4	3	1	4	1
538	30	1	5	3	60	1	2	1	1	2	1	3	1	1	1	1	2	2	1	1	1	1	5	1	1	1	2	1	3	4	1	2	1
539	29	2	4	3	20	1	2	1	2	1	1	3	6	1	1	1	1	1	1	1	3	2	2	2	2	2	5	1	4	3	1	3	1
540	22	1	3	3	10	3	1	1	1	2	1	3	1	1	1	1	2	2	1	2	2	2	4	2	2	2	5	1	4	4	1	3	1
541	44	2	1	2	70	1	2	2	1	1	2	3	5	1	2	2	2	2	2	2	3	3	3	3	3	3	3	1	4	3	4	4	4
542	49	2	3	5	60	2	1	2	1	2	1	2	1	2	1	1	2	2	1	1	1	1	4	1	1	1	1	1	4	4	1	4	1
543	50	1	5	3	60	1	2	2	1	2	1	2	1	1	1	1	1	1	1	2	2	2	4	2	2	2	5	1	4	1	1	1	1
544	48	1	3	3	10	1	2	1	1	2	1	3	1	1	1	1	1	1	1	2	2	2	4	2	2	2	2	1	1	4	1	2	1
545	39	1	5	4	30	3	1	1	1	2	1	3	1	1	1	1	2	2	1	2	2	2	4	2	2	2	2	1	4	3	3	1	1
546	35	1	5	3	1	2	1	1	1	1	1	2	6	1	1	1	2	2	1	1	1	1	4	1	1	1	1	1	3	4	1	3	1
547	26	2	3	3	40	1	2	2	2	1	3	3	5	1	1	1	2	2	1	2	2	2	4	2	2	2	4	1	4	4	1	3	1
548	25	2	2	2	30	1	2	1	2	2	2	2	1	1	1	1	2	2	1	2	2	2	4	2	2	2	2	1	4	4	1	4	1
549	48	2	2	2	30	1	2	1	2	2	2	2	1	1	2	1	2	2	1	1	1	1	4	2	3	4	2	1	4	4	1	4	1
550	52	2	4	3	60	3	1	1	1	2	1	2	1	1	1	1	2	2	1	2	2	2	4	2	2	2	4	1	4	4	4	2	1
551	22	2	5	3	20	1	2	1	1	2	1	3	1	1	1	1	1	1	1	2	2	2	4	2	2	2	2	1	4	4	1	1	1
552	47	1	5	3	30	2	1	2	2	2	1	3	1	1	1	1	2	2	1	2	2	2	4	2	2	2	2	1	4	4	1	2	1
553	37	2	4	5	25	3	1	1	1	2	1	2	1	1	1	1	2	2	1	2	2	2	4	2	2	2	2	1	4	4	1	1	1
554	61	2	3	1	30	1	2	1	1	2	1	3	1	2	1	1	2	2	1	2	2	2	4	2	2	3	2	1	4	4	1	1	1
555	47	2	3	2	20	1	2	1	1	1	1	2	1	2	1	1	2	2	1	2	2	2	4	2	2	2	2	1	4	4	1	1	1
556	36	1	3	3	30	1	2	2	1	1	3	3	1	1	1	1	2	2	2	2	2	2	4	2	2	2	2	1	4	4	1	4	1
557	43	2	4	3	60	1	2	2	1	1	3	1	1	1	1	1	2	2	2	1	1	1	4	1	1	2	2	3	4	4	1	4	1
558	45	1	4	3	60	2	1	2	2	99	3	3	1	1	1	1	2	2	2	1	1	1	4	1	1	2	4	1	4	4	1	1	1
559	54	1	2	3	10	2	1	2	1	2	1	99	1	1	1	2	2	2	2	2	2	2	4	2	2	3	4	1	4	4	1	3	2
560	21	1	4	5	20	1	2	2	1	2	1	2	99	2	1	1	1	1	1	1	1	1	4	1	1	1	2	3	2	4	1	3	3
561	50	1	2	2	30	1	2	1	1	1	3	1	1	2	1	2	2	2	2	3	3	3	3	2	2	3	4	2	3	4	2	4	2
562	3	2	1	2	30	1	2	1	1	2	3	2	5	2	1	2	2	2	2	2	2	3	3	2	2	3	3	1	4	4	1	4	2
563	24	2	4	4	30	2	1	2	1	2	2	3	1	2	1	1	2	2	2	2	2	2	4	2	2	4	2	1	2	3	1	2	1
564	41	2	2	2	30	1	2	1	1	1	3	2	1	1	2	1	2	2	2	2	2	2	4	2	2	3	2	1	4	4	1	4	1
565	65	1	3	2	15	2	1	1	1	2	3	3	1	1	1	1	2	2	2	2	2	2	3	2	2	3	4	1	4	4	1	4	1
566	68	2	3	2	90	1	2	1	1	1	3	3	1	2	2	2	2	2	2	2	2	2	4	2	2	3	5	1	3	1	1	4	1
567	28	2	3	4	30	1	2	1	1	1	3	2	5	1	1	1	2	2	2	2	2	2	4	2	2	3	2	2	4	4	2	4	2
568	51	2	3	4	60	3	1	1	2	2	2	2	1	1	1	1	2	2	2	2	2	2	4	2	2	3	2	1	4	4	1	2	4
569	4	1	2	2	60	1	2	1	3	3	2	3	1	2	2	1	2	2	2	2	2	3	3	2	3	3	2	3	3	3	2	3	3
570	19	2	3	5	30	2	1	2	3	2	2	3	1	2	1	2	2	2	1	2	2	2	4	2	2	3	2	1	4	4	1	1	3
571	29	2	2	3	30	1	2	2	3	3	3	2	99	1	1	1	2	2	1	1	1	1	4	1	1	2	2	1	3	4	1	4	2
572	57	2	3	3	70	1	2	1	1	2	1	2	1	1	1	2	2	2	2	1	1	2	3	1	1	3	4	1	4	4	1	4	1
573	3	1	2	2	20	1	2	1	2	2	2	2	1	2	2	2	2	2	2	2	2	2	4	3	2	3	3	1	3	4	1	2	4
574	40	2	3	2	30	2	2	1	3	3	3	3	1	1	1	1	2	2	1	1	1	1	5	1	1	3	2	1	4	4	1	4	1
575	74	2	4	3	30	1	2	2	1	2	1	3	1	1	1	1	2	2	2	2	2	2	3	2	2	4	2	1	4	4	1	3	1
576	25	2	2	3	30	1	2	1	1	1	3	3	99	1	1	1	2	2	1	2	2	2	2	2	2	3	4	2	1	4	4	1	4
577	37	1	5	5	30	1	2	1	2	1	3	3	1	2	1	1	2	2	1	2	2	2	4	2	2	3	2	1	4	4	1	4	1
578	16	1	3	4	30	1	2	1	2	3	2	2	1	1	1	1	2	2	2	2	2	2	4	2	2	4	3	2	4	3	1	2	2
579	59	1	3	4	120	1	1	1	1	1	3	3	6	1	2	1	2	2	1	1	2	1	4	1	2	3	1	2	4	1	1	2	1
580	40	2	3	4	30	1	2	2	1	1	3	2	5	1	2	1	2	2	1	1	1	2	3	1	1	3	2	1	4	4	2	4	1
581	70	1	3	5	20	4	2	1	2	2	2	3	1	1	1	1	1	1	1	1	1	1	5	1	1	1	4	1	2	4	1	1	1
582	74	2	2	5	50	2	1	1	2	3	3	3	1	1	1	1	2	2	1	1	1	1	5	1	1	1	5	1	4	4	1	3	1
583	30	2	2	3	50	1	2	1	1	2	2	3	5	2	2	1	2	2	1	2	2	2	3	2	4	2	2	1	3	4	2	2	1
584	64	2	2	2	15	2	1	2	1	1	1	2	5	2	1	2	2	2	1	1	1	1	5	1	1	4	5	1	4	1	1	1	1
585	62	1	2	4	30	3	1	1	3	3	2	2	1	2	1	1	2	2	2	1	1	1	1	1	1	3	4	1	4	4	1	3	1
586	57	2	3	4	40	2	1	1	2	2	2	2	1	1	1	1	2	2	2	1	1	1	5	1	3	3	4	1	4	4	1	1	3
587	21	2	5	5	20	1	2	1	2	3	3	3	1	1	2	1	2	2	2	1	1	2	4	1	1	3	4	1	1	4	4	1	1
588	39	1	4	2	30	2	1	2	2	3	2	2	6	1	1	1	1	1	1	2	2	2	4	2	2	2	2	3	3	4	2	2	2
589	26	2	3	3	15	2	1	1	2	2	2	3	1	1	1	1	2	2	2	1	1	1	4	1	2	3	1	3	3	2	2	2	1
590	6	2	1	3	30	2	1	1	2	3	3	2	1	2	2	1	2	2	2	1	1	1	3	1	1	3	3	1	4	4	4	1	1
591	69	1	5	5	50	3	1	1	2	1	2	3	1	2	1	1	2	2	1	2	2	2	4	2	2	2	2	3	3	3	2	2	3
592	24	2	5	1	10	2	1	1	1	2	1	3	5	2	1	1	1	1	1	2	2	2	4	2	2	2	2	3	3	3	2	2	2
593	15	1	3	5	60	1	2	2	2	1	2	3	1	1	1	1	2	2	2	1	1	1	4	1	1	1	1	3	3	4	1	3	1
594	29	2	4	5	15	1	2	2	1	2	1	2	1	2	1	1	2	2	1	2	1	1	4	1	1	3	2	3	3	4	1	2	2
595	27	1	4	5	30	3	1	1	1	1	1	2	1	1	1	1	2	2	1	1	1	1	5	1	1	5	2	1	4	4	1	1	1
596	28	2	5	4	60	1	2	1	1	2	1	3	2	2	1	1	2	2	1	2	2	2	4	4	2	4	5	4	4	4	4	1	1
597	8	2	4	3	90	1	1	2	1	1	3	3	1	2	1	1	2	2	2	2	2	2	5	1	1	1	1	1	4	4	1	2	2
598	35	1	1	2	30	1	2	2	1	1	3	3	1	2	1	1	2	2	2	2	2	2	3	2	2	3	4	1	4	4	1	4	1
599	29	2	3	5	30	1	2	1	1	1	2	3	1	1	1	1	2	2	2	1	1	2	1	1	1	2	4	1	4	4	1	1	1
600	34	1	3	2	120	1	2	1	1	1	2	3	1	1	1	1	2	2	1	1	1	1	4	1	1	1	4	1	4	4	1	1	1
601	22	1	3	3	30	1	2	1	1	2	3	2	5	2	1	1	2	2	1	3	1	1	3	1	1	3	1	1	4	1	1	1	1
602	51	1	5	3	65	4	2	1	2	3	3	3	5	1	2	1	2	2	1	1	1	1	1	1	1	1	5	1	4	1	3	3	1
603	15	2	5	5	10	1	2	1	2	2	2	3	5	1	1	1	2	2	1	2	2	2	4	2	2	2	2	2	2	2	2	2	2
604	27	1	3	4	30	3	1	2	1	1	1	2	1	1	1	1	2	2	1	1	1	1	4	1	1	2	2	2	3	4	2	2	2
605	21	1	5	3	20	2	1	2	2	1	3	2	5	2	1	1	2	2	2	1	1	1	1	1	1	1	1	2	2	2	2	2	2
606	24	1	5	3	20	2	1	2	1	2	1	2	1	1	1	1	2	2	1	1	1	1	1	1	1	3	4	1	4	4	2	1	1
607	6	1	4	3	45	1	99	2	1	1	3	2	5	1	1	1	1	1	1	1	1	1	4	1	1	3	4	1	1	2	1	2	3
608	24	1	3	3	60	3	1	2	1	1	3	1	1	2	1	1	1	1	1	1	1	1	5	1	1	1	2	1	4	2	1	2	1
609	48	1	5	3	60	1	2	1	2	1	3	3	4	1	1	1	1	1	2	2	2	1	4	2	2	2	4	1	3	4	2	3	1
610	99	1	4	4	30	3	1	1	1	1	3	1	1	1	1	1	2	2	2	1	1	2	5	1	1	3	4	1	2	3	1	3	1
611	56	1	4	3	20	1	2	1	1	1	2	3	1	1	1	1	2	2	1	2	2	2	4	2	2	2	4	1	4	4	1	4	1
612	34	1	3	3	30	1	2	1	2	1	3	2	1	1	1	1	2	2	2	2	2	2	4	2	99	2	4	1	4	4	1	1	2
613	16	2	3	5	30	3	1	1	2	3	2	2	1	1	1	1	2	2	1	1	1	1	4	1	1	1	1	2	4	4	1	2	2
614	25	2	5	5	60	1	2	1	1	1	2	3	3	1	1	1	2	2	2	2	2	2	5	1	1	1	4	1	4	4	1	1	2
615	38	2	4	5	30	2	1	1	1	1	1	2	1	1	1	1	2	2	2	1	1	1	4	1	1	5	4	1	1	4	1	2	1
616	76	2	1	2	15	2	1	1	2	2	2	2	1	2	1	1	2	2	1	2	2	2	4	2	2	3	4	1	4	4	1	3	1
617	17	1	3	3	40	2	1	2	1	1	3	3	1	1	1	1	2	2	1	1	1	1	4	4	4	3	4	1	4	4	1	2	3
618	29	1	4	4	20	1	2	1	2	1	3	3	1	1	1	1	1	1	1	1	1	1	5	1	1	3	1	1	4	4	1	2	1
619	73	1	2	3	20	3	1	1	1	2	1	3	1	2	1	2	2	2	1	1	1	1	5	1	1	3	4	1	1	2	1	1	1
620	26	1	5	5	60	1	2	1	1	2	1	2	1	1	1	1	2	2	2	2	2	2	4	2	2	99	2	1	4	4	1	1	4
621	21	1	3	2	5	2	1	2	2	2	2	3	1	1	1	1	2	2	1	1	1	1	5	1	1	1	1	1	1	4	1	1	1
622	42	1	3	3	20	1	2	1	1	1	1	3	1	1	1	2	2	2	2	1	1	1	5	1	1	2	4	1	4	4	1	4	1
623	60	1	1	2	20	1	2	1	1	1	1	3	1	2	1	2	2	2	1	3	2	1	5	1	1	3	2	1	1	4	1	4	1
624	20	2	4	4	120	2	1	1	2	3	3	3	1	1	1	1	2	2	1	1	1	1	5	1	1	3	2	1	4	4	1	1	1
625	23	2	4	3	60	1	2	2	2	3	2	2	1	1	1	1	2	2	1	2	2	2	4	2	2	2	2	1	4	3	1	2	1
626	29	1	3	2	40	1	2	2	1	2	1	3	1	1	1	1	2	2	1	2	2	2	4	2	2	2	4	1	4	4	1	1	1
627	57	2	3	2	40	1	2	1	2	2	1	2	1	2	1	1	2	2	2	2	2	2	4	2	2	3	2	1	4	3	1	1	1
628	54	2	3	2	40	1	2	1	1	1	1	2	1	2	1	1	2	2	1	2	2	2	4	2	2	3	2	1	1	4	1	1	1
629	25	2	2	2	20	1	2	1	1	1	3	3	1	1	1	1	2	2	2	3	2	2	4	2	2	2	2	1	1	4	1	4	1
630	2	2	3	99	20	1	99	1	3	2	3	3	1	1	1	1	2	2	1	1	1	1	5	1	1	3	2	1	4	4	1	1	1
631	23	1	2	2	60	1	2	1	3	2	2	2	1	1	1	1	2	2	1	2	2	2	4	2	2	2	2	1	4	4	1	4	1
632	41	2	5	3	30	1	2	1	1	2	1	3	1	1	1	1	2	2	1	2	2	2	4	2	2	2	2	1	4	4	1	1	1
633	30	1	4	4	60	2	1	1	2	1	3	3	1	1	1	1	2	2	1	2	2	2	4	2	2	2	4	1	4	4	1	1	1
634	54	1	3	1	30	3	1	1	1	1	3	3	1	1	1	1	2	2	1	2	2	2	4	2	2	2	2	1	4	4	1	2	1
635	45	1	5	4	15	2	1	1	2	1	1	2	1	1	1	1	1	1	1	2	2	2	4	2	2	2	4	1	1	3	1	1	1
636	27	2	5	5	10	2	1	1	1	2	2	2	1	2	1	1	2	2	1	1	1	1	4	1	1	1	1	1	4	3	1	1	1
637	30	2	2	2	30	1	2	2	1	1	3	2	1	2	1	1	1	1	1	2	2	2	4	2	2	2	4	1	4	4	1	2	1
638	28	2	4	3	20	1	2	1	1	1	1	2	1	1	1	1	1	1	1	2	2	2	4	2	2	2	2	2	3	3	2	2	2
639	14	1	4	5	30	1	2	1	2	3	3	2	1	1	1	1	2	2	1	2	2	2	4	2	2	3	2	1	4	3	1	1	1
640	70	2	3	3	10	1	2	1	2	2	2	2	1	1	1	1	2	2	1	2	2	2	4	2	2	3	2	1	1	4	1	1	1
641	50	1	3	2	40	1	2	1	2	2	2	2	1	1	1	1	2	2	1	2	2	4	4	2	2	3	4	1	1	4	1	4	1
642	57	1	2	4	30	1	2	1	1	1	2	2	1	1	1	1	2	2	1	2	2	2	4	2	2	2	4	1	1	4	1	1	1
643	21	2	3	2	50	2	1	1	1	2	3	3	1	1	1	1	2	2	1	2	2	2	4	2	2	3	4	1	1	4	1	4	1
644	58	1	2	2	10	1	2	2	1	2	2	3	1	2	1	1	2	2	1	2	2	2	4	2	2	3	4	1	1	3	1	3	1
645	2	2	5	3	30	1	2	2	1	1	3	2	1	1	1	1	2	2	1	2	2	2	4	2	2	3	2	1	4	4	1	4	1
646	8	1	2	2	20	2	2	1	2	2	2	2	1	1	1	1	2	2	1	4	2	2	4	2	2	3	2	1	1	4	1	4	1
647	27	2	5	2	45	1	1	99	1	2	1	3	1	2	1	1	2	2	1	1	1	1	5	1	1	1	1	1	4	4	1	1	1
648	42	1	2	2	60	1	99	1	1	3	1	3	6	1	1	1	2	2	2	1	1	1	5	1	1	1	4	3	2	4	1	2	3
649	20	1	3	5	30	2	1	1	1	2	2	2	5	1	1	1	2	2	2	1	1	1	5	1	1	1	1	1	1	4	1	4	1
650	66	1	5	5	30	1	2	2	1	2	1	2	5	2	1	1	2	2	2	1	1	2	4	1	1	3	4	1	4	4	1	4	1
651	15	2	2	5	15	2	1	2	1	1	1	3	1	2	1	1	2	2	1	1	1	1	1	1	1	1	1	1	1	1	1	1	1
652	56	1	5	4	30	1	2	2	1	1	3	2	1	2	1	1	2	2	2	1	1	1	4	1	1	4	2	2	4	4	1	4	1
653	27	1	4	4	30	1	2	1	1	2	2	3	1	2	1	1	1	1	1	2	2	2	5	2	2	2	2	1	4	1	1	1	1
654	26	1	5	4	15	1	2	1	1	1	2	2	2	2	2	1	2	2	2	2	2	2	2	2	2	2	2	2	2	2	1	1	1
655	63	2	3	4	30	1	2	2	1	1	3	3	1	1	2	1	2	2	1	2	2	2	2	1	1	3	4	1	4	4	1	4	1
656	74	2	5	4	5	1	2	1	1	1	3	2	2	2	1	1	1	1	1	1	1	1	1	1	1	2	4	1	4	4	1	1	1
657	76	2	1	2	60	1	2	2	1	2	3	3	5	1	1	1	2	2	2	1	1	1	4	2	1	3	2	1	4	4	1	4	1
658	58	1	3	4	20	3	1	2	1	2	1	2	1	2	1	1	2	2	1	1	1	1	2	1	1	4	2	1	4	4	1	2	1
659	9	1	1	2	30	1	2	1	1	3	3	3	1	2	2	1	2	2	1	1	2	2	1	1	1	99	4	1	4	4	1	4	1
660	44	1	3	5	60	4	2	1	1	2	2	3	1	1	1	1	2	2	1	1	1	1	1	1	1	3	4	1	3	4	1	1	1
661	28	2	1	2	60	1	2	2	1	1	3	3	1	2	2	1	2	2	2	1	2	3	3	3	2	3	4	1	4	4	4	4	1
662	29	2	5	2	40	1	2	1	2	1	3	3	1	2	1	1	1	1	2	1	1	1	1	1	1	2	4	1	4	4	1	4	1
663	48	2	2	99	25	2	1	1	1	2	1	3	1	2	1	1	2	2	2	1	1	2	4	2	2	3	4	1	4	4	1	4	1
664	40	1	3	3	30	1	2	2	1	2	2	3	1	2	1	1	2	2	2	2	2	2	2	2	2	4	4	1	4	4	1	2	1
665	63	1	3	2	20	1	2	1	1	1	2	2	1	1	2	1	2	2	2	1	1	1	1	1	1	99	4	1	4	4	1	4	1
666	4	2	1	2	30	1	2	2	1	2	1	2	5	2	1	1	2	2	2	1	1	1	1	1	1	99	1	1	4	4	1	1	1
667	24	2	4	3	10	1	2	2	1	3	3	3	1	2	1	1	2	2	2	1	1	1	5	1	1	3	5	1	1	4	1	1	1
668	10	2	5	5	20	1	1	1	1	2	1	2	1	2	2	1	2	2	2	2	2	2	4	1	1	3	2	1	4	4	1	1	1
669	43	2	3	3	20	1	2	2	1	2	2	2	1	2	2	1	2	2	1	1	1	1	5	1	1	1	1	1	4	4	1	2	1
670	2	1	3	4	30	1	2	1	1	2	2	2	1	2	2	1	1	1	2	1	2	2	4	1	2	2	2	1	4	4	1	3	2
671	39	1	1	4	60	1	2	2	1	1	3	1	5	2	1	1	2	2	1	1	1	1	5	1	1	1	1	1	4	4	1	3	1
672	55	1	3	1	60	1	2	1	1	2	1	3	1	1	1	1	2	2	2	1	1	1	4	1	1	1	5	1	4	4	1	2	1
673	9	2	2	2	90	2	1	1	3	1	3	2	5	1	2	1	2	2	2	3	1	1	5	1	1	1	1	1	1	4	1	3	1
674	37	2	5	4	30	3	1	2	1	1	1	2	1	2	1	1	1	1	1	1	1	1	5	1	1	5	5	1	4	1	1	1	2
675	5	1	2	2	45	1	2	2	2	2	2	2	5	2	2	1	1	1	1	1	1	2	5	1	1	3	4	1	4	4	1	3	1
676	58	1	1	2	60	1	2	2	2	2	2	2	1	2	1	2	2	2	2	1	3	2	5	1	1	3	4	1	4	1	1	4	2
677	24	2	3	3	10	1	2	1	1	2	3	2	5	2	2	2	2	2	2	1	1	2	4	2	2	2	2	2	4	3	2	2	2
678	41	2	5	5	60	3	1	1	3	3	2	3	2	2	1	1	2	2	1	1	1	1	4	1	1	3	2	1	3	4	4	3	4
679	77	2	3	3	60	1	2	1	1	1	2	3	1	2	1	1	2	2	1	1	1	1	5	1	1	3	2	1	4	4	1	4	1
680	5	2	5	4	30	1	1	1	1	1	3	3	1	2	1	1	2	2	2	1	1	1	4	1	1	2	4	1	4	4	1	3	1
681	63	1	3	5	20	1	2	1	1	1	1	2	1	1	1	1	2	2	2	1	1	1	2	1	1	4	2	1	4	4	1	1	1
682	25	1	5	3	60	2	1	2	1	2	2	3	1	1	2	1	2	2	1	2	2	1	4	1	1	3	5	1	4	4	1	4	1
683	23	2	3	3	15	3	1	2	2	2	2	2	2	2	1	1	2	2	1	2	2	1	4	2	2	3	2	2	2	4	2	1	2
684	4	2	3	5	20	1	2	1	1	2	1	2	1	2	1	1	2	2	1	2	1	1	1	2	2	2	2	1	3	4	1	1	1
685	10	2	4	4	20	1	2	99	1	2	1	3	2	2	1	1	2	2	2	1	1	1	4	1	1	1	1	1	4	4	1	1	1
686	27	2	5	5	30	2	1	1	2	2	3	2	1	2	1	1	2	2	2	1	1	1	5	1	1	3	2	1	4	4	2	2	1
687	33	2	3	3	10	1	2	2	1	1	2	2	1	2	1	1	2	2	1	1	1	1	5	1	1	5	1	1	4	4	1	3	1
688	37	1	4	4	30	3	1	2	3	2	2	3	1	2	1	1	1	1	1	2	2	2	5	2	2	3	2	4	3	3	2	3	2
689	28	1	3	99	30	2	1	2	1	2	1	3	1	2	1	1	2	2	2	2	2	2	4	2	2	3	2	3	3	4	3	2	4
690	20	2	4	3	15	2	2	2	1	2	2	2	1	1	1	1	2	2	1	1	1	1	5	1	1	1	1	1	4	4	1	1	1
691	56	2	3	3	60	3	1	1	1	2	1	1	1	1	1	1	2	2	2	1	1	1	1	1	1	5	1	1	4	4	1	4	1
692	21	2	2	4	180	1	2	1	1	2	2	2	1	1	1	1	2	2	2	1	1	1	5	1	1	3	1	1	4	4	1	4	1
693	35	2	3	2	15	2	1	1	2	2	2	2	1	2	1	1	2	2	1	2	2	2	4	2	2	2	2	1	4	4	1	3	1
694	62	1	3	99	30	1	2	2	1	1	99	2	1	1	1	1	2	2	1	1	1	1	1	1	1	3	2	1	4	4	1	4	1
695	31	2	5	5	30	2	1	2	1	1	1	2	5	1	1	1	1	1	1	2	2	2	4	2	2	3	2	1	4	4	1	3	3
696	23	2	5	3	20	4	1	2	2	2	1	3	1	2	2	1	2	2	1	1	1	1	4	1	1	2	1	1	3	4	1	1	1
697	26	2	4	5	30	4	2	2	2	3	3	2	5	2	1	1	2	2	1	1	1	1	4	1	1	2	2	1	4	3	2	2	4
698	6	2	5	4	50	1	2	1	1	1	3	2	5	2	1	1	2	2	1	1	1	1	5	1	1	3	4	1	4	4	1	4	1
699	39	2	5	5	30	1	2	1	1	2	1	2	1	2	1	1	2	2	1	1	1	1	5	1	1	1	2	1	4	4	1	3	1
700	46	2	4	3	60	1	2	2	1	1	3	1	1	2	1	1	2	2	1	1	1	1	4	1	1	3	4	1	3	9	1	4	1
701	16	2	3	3	20	2	1	2	2	2	2	2	5	1	1	1	1	1	1	2	1	2	1	2	1	2	1	2	1	2	2	2	3
702	7	1	5	3	10	1	2	1	1	2	2	2	1	2	1	1	2	2	2	2	2	2	2	2	2	4	4	1	4	4	1	1	99
703	19	2	5	5	20	4	2	1	1	2	1	2	1	2	1	1	1	1	2	1	1	1	5	1	1	1	1	1	4	4	1	1	1
704	31	2	4	4	30	3	1	1	1	2	1	2	1	1	1	1	2	2	1	1	1	1	5	1	1	3	1	1	4	4	1	4	1
705	52	1	1	3	60	1	2	1	2	3	3	2	1	2	1	1	2	2	2	2	2	2	1	1	1	3	2	1	4	4	1	1	1
706	26	1	3	5	30	2	2	1	1	1	3	3	6	2	1	1	2	2	2	1	1	1	4	1	2	3	4	1	4	1	1	1	1
707	46	2	2	2	60	2	1	1	1	2	1	3	1	1	1	1	2	2	2	1	1	1	4	1	1	2	4	1	4	4	1	1	1
708	7	2	1	2	15	2	2	1	2	1	3	2	1	2	2	1	2	2	2	1	4	3	3	3	3	3	3	1	1	1	1	4	4
709	40	2	2	1	120	3	1	2	2	2	3	2	1	2	2	1	2	2	2	1	1	1	3	1	3	4	4	1	4	3	1	4	1
710	20	1	3	4	15	2	1	1	1	2	2	3	1	2	1	1	2	2	1	2	3	2	4	1	1	4	2	1	1	1	1	3	1
711	27	2	5	5	60	1	2	1	3	2	2	3	5	1	1	1	2	2	1	1	1	1	5	1	1	5	1	1	3	4	1	1	1
712	31	2	5	5	20	3	1	1	1	2	1	2	1	1	2	1	1	1	1	1	1	1	4	99	1	1	4	1	3	4	1	1	1
713	19	1	5	4	80	3	1	2	2	2	2	2	1	1	2	1	1	1	1	2	2	1	4	1	1	1	3	1	4	4	1	1	1
714	46	1	4	5	30	2	1	1	2	2	2	3	1	1	1	1	2	2	1	1	1	1	4	1	1	3	2	1	4	1	1	1	1
715	23	1	4	3	120	1	2	1	1	1	3	2	1	2	1	1	2	2	2	1	1	1	1	1	1	1	1	2	2	2	1	3	2
716	31	2	5	5	40	1	2	1	1	2	2	2	1	1	1	1	1	1	1	1	1	1	4	1	1	1	1	1	3	4	1	3	1
717	14	1	2	4	15	1	2	2	1	2	1	3	1	2	1	1	2	2	1	1	1	1	5	1	4	2	2	3	3	4	2	1	1
718	23	2	3	5	20	1	2	2	1	2	1	3	5	2	1	1	1	1	1	1	1	1	5	1	1	1	1	1	4	4	1	1	2
719	6	2	2	2	15	3	2	1	1	1	2	3	5	2	1	1	2	2	2	3	1	2	4	4	1	4	2	1	4	4	4	4	1
720	29	1	5	5	30	2	1	2	1	2	1	3	1	1	1	1	2	2	1	1	1	1	1	1	1	1	1	1	1	1	1	1	1
721	48	2	3	3	20	3	2	1	1	2	1	3	1	2	1	2	2	2	2	2	2	1	4	1	1	3	2	1	4	4	1	3	1
722	26	2	3	5	30	1	2	1	2	1	2	2	1	1	1	1	2	2	2	1	1	2	4	1	1	3	2	1	4	4	1	4	1
723	6	2	3	5	25	1	2	1	1	1	3	2	1	2	1	1	2	2	2	1	1	1	4	1	1	4	1	1	1	2	1	4	1
724	28	1	5	5	30	1	2	2	1	2	1	3	5	1	1	1	2	2	1	1	1	1	4	1	1	2	2	1	3	4	1	1	3
725	20	2	4	2	75	1	2	1	1	2	2	3	1	1	1	1	1	1	1	2	1	1	4	1	1	2	4	1	4	4	1	1	1
726	41	2	4	2	30	3	1	1	1	2	1	2	1	2	1	1	2	2	1	1	1	2	4	1	1	2	2	3	3	2	2	1	1
727	51	1	4	5	8	1	2	1	2	2	2	3	1	2	1	1	2	2	1	1	1	1	4	1	1	1	2	1	4	1	1	1	1
728	27	1	5	5	15	1	2	2	2	3	2	3	1	1	1	1	2	2	1	1	1	1	5	1	1	1	1	1	1	4	1	1	1
729	56	1	5	5	20	1	2	2	1	2	1	3	5	2	1	1	2	2	1	1	1	1	1	1	1	1	1	1	4	4	1	4	4
730	25	2	2	3	20	1	2	2	2	2	2	3	5	1	1	2	2	2	2	3	2	2	4	2	2	4	4	1	4	1	1	2	1
731	29	2	3	5	30	2	2	1	2	1	3	3	5	1	1	1	2	2	2	1	1	1	1	1	1	1	1	1	1	1	1	1	1
732	3	1	4	4	30	1	2	1	3	2	2	3	1	2	1	1	2	2	1	2	2	2	4	2	2	2	4	1	1	4	2	4	1
733	60	2	5	4	15	1	2	1	1	1	1	3	1	1	1	1	2	2	1	1	1	1	5	1	1	1	1	1	4	4	1		1
734	48	2	3	2	15	3	1	1	1	2	2	3	1	2	1	1	2	2	1	2	2	2	1	2	1	2	4	1	4	2	1	1	1
735	28	1	4	5	20	2	2	1	1	1	1	2	6	2	1	1	2	2	1	2	3	2	4	2	1	3	2	1	4	4	1	1	4
736	15	2	2	99	20	3	1	1	2	2	1	3	1	2	1	1	2	2	1	1	1	1	5	1	1	2	1	1	4	4	1	1	4
737	52	1	4	5	30	1	2	1	1	3	3	1	5	1	1	1	2	2	2	1	1	1	5	1	1	3	1	1	4	4	1	4	1
738	45	2	2	2	15	1	2	1	1	1	3	2	1	1	1	2	1	1	2	2	2	3	4	2	2	2	4	1	4	4	1	4	1
739	26	2	5	4	30	1	2	1	1	2	3	3	6	1	1	1	2	2	1	1	1	1	5	1	1	3	1	1	4	3	1	1	1
740	46	2	2	3	30	2	1	2	3	3	2	3	1	2	2	1	2	2	2	3	3	3	3	1	1	5	3	1	4	4	1	4	1
741	20	2	2	3	30	3	1	2	1	1	3	3	1	1	2	1	2	2	1	1	1	1	5	1	1	1	2	1	3	4	1	2	1
742	33	2	4	5	30	1	2	1	3	2	3	2	1	1	1	1	2	2	2	2	2	2	4	2	2	2	2	3	2	2	2	2	2
743	26	1	2	1	180	1	2	1	1	1	2	3	1	1	1	1	2	2	2	2	2	2	4	2	2	3	2	1	2	1	1	1	1
744	7	2	5	5	20	1	2	1	1	1	1	3	1	1	1	1	2	2	2	2	2	2	4	1	1	4	2	1	4	4	1	4	1
745	28	2	5	4	999	1	2	1	2	9	9	2	1	1	2	1	2	2	2	1	1	3	3	1	1	2	2	1	4	3	1	1	1
746	6	2	5	5	20	1	2	1	1	1	1	2	1	1	1	1	2	2	1	1	1	1	1	1	1	1	1	1	4	4	1	4	1
747	55	2	3	2	20	1	2	1	1	2	1	3	1	1	1	1	2	2	2	2	2	2	4	1	1	3	1	1	4	1	1	2	1
748	61	2	2	5	70	1	2	1	1	1	3	3	1	1	1	1	2	2	1	1	1	1	1	1	1	1	1	1	4	4	1	4	1
749	45	2	5	5	15	4	1	2	2	2	1	3	1	1	1	1	2	2	1	1	1	1	5	1	1	3	4	1	4	4	1	1	1
750	50	2	3	4	30	3	1	1	1	2	2	2	1	1	1	1	2	2	1	1	1	1	4	1	1	1	1	1	4	4	1	3	1
751	10	1	1	4	30	3	1	2	1	2	2	2	1	1	1	1	2	2	2	1	2	2	4	2	1	3	1	1	4	3	3	2	2
752	68	2	1	2	240	4	2	2	1	1	1	3	1	1	2	1	2	2	2	4	2	2	2	2	2	2	4	3	4	4	3	4	2
753	48	1	5	5	30	1	2	1	2	3	3	3	1	1	1	1	1	1	2	1	1	1	5	1	1	1	2	1	4	3	1	4	1
754	2	1	4	4	60	1	2	2	1	1	1	2	1	1	1	1	2	2	1	1	1	1	5	1	1	1	1	1	4	4	1	4	1
755	10	2	1	2	40	4	2	1	3	2	2	3	5	2	1	1	2	2	2	1	2	1	2	1	1	1	1	3	1	4	1	1	3
756	39	1	2	3	30	1	2	1	1	1	2	3	1	2	2	1	2	2	2	2	2	2	5	2	2	3	2	3	3	4	2	3	2
757	47	1	2	4	40	1	2	2	3	3	3	2	1	1	1	1	2	2	2	2	1	2	4	2	2	2	99	4	4	4	1	4	1
758	31	1	5	5	30	1	2	2	1	3	3	3	1	1	2	1	2	2	1	1	1	1	5	1	1	1	1	1	1	4	1	2	1
759	25	2	4	4	20	1	2	2	1	2	2	3	1	1	1	1	1	1	1	1	1	1	4	1	1	1	2	1	4	4	2	2	1
760	20	2	1	5	15	1	2	1	1	1	3	3	1	2	1	1	2	2	1	1	1	1	5	1	1	1	1	1	4	4	1	4	1
761	38	2	5	4	60	4	1	1	1	1	3	3	2	1	1	1	2	2	1	5	1	1	5	1	1	2	1	1	4	4	1	1	1
762	14	2	2	2	20	1	2	2	2	1	2	3	5	1	1	1	2	2	1	1	1	1	1	1	1	1	1	4	1	4	4	4	4
763	60	2	3	3	30	1	2	1	1	2	1	2	1	1	1	1	2	2	2	1	1	1	5	1	1	4	4	1	4	4	1	1	1
764	13	2	1	5	30	1	2	2	2	2	2	2	5	1	1	1	2	2	1	1	3	2	5	1	1	3	1	2	3	4	1	1	3
765	5	2	5	5	10	1	2	1	2	2	2	2	1	2	2	1	2	2	1	2	3	2	4	2	2	3	4	2	4	4	2	4	1
766	20	2	1	5	60	1	2	1	1	1	3	2	5	2	1	1	1	1	1	1	1	1	5	1	1	1	1	1	4	4	1	3	1
767	36	2	2	5	20	1	2	2	1	1	1	3	1	2	2	1	2	2	2	1	1	1	5	1	1	4	5	1	4	3	2	4	1
768	22	2	5	3	30	1	2	1	1	2	2	2	5	1	1	1	2	2	1	2	1	1	5	1	1	1	1	1		99	99	2	99
769	70	2	5	5	40	1	2	1	2	2	1	3	1	1	2	1	2	2	1	1	1	1	5	1	1	3	1	4	1	1	1	1	1
770	44	99	2	1	30	3	1	2	1	1	2	2	1	2	1	2	2	2	1	1	1	1		1	1	99	2	1	4	4	1	1	1
771	54	1	2	3	30	1	2	1	2	2	1	3	1	1	1	1	2	2	2	1	1	1	1	1	1	1	1	1	4	4	1	4	1
772	67	2	2	2	20	1	2	2	1	1	3	2	5	2	1	1	2	2	1	1	1	1	5	1	1	1	1	1	4	4	1	4	1
773	5	2	5	5	20	1	2	2	2	2	2	3	1	1	1	1	2	2	2	1	2	1	4	1	1	3	1	1	4	1	2	2	1
774	70	1	4	3	30	1	2	1	1	1	3	1	1	2	1	1	2	2	1	1	1	1	4	1	1	3	2	1	4	4	1	4	1
775	24	2	3	5	20	1	2	1	1	2	1	2	6	1	1	1	2	2	2	1	1	2	4	1	1	1	1	1	1	4	1	3	1
776	23	2	5	3	10	3	2	1	1	2	1	3	5	2	1	1	2	2	2	2	1	1	4	1	1	1	3	2	2	3	2	3	2
777	42	2	2	3	20	1	2	1	1	2	3	2	5	2	2	1	2	2	1	1	1	1	5	1	1	1	1	1	1	1	1	1	1
778	54	1	4	3	15	1	2	1	1	2	1	3	5	1	1	1	2	2	2	1	1	1	5	1	1	5	5	1	4	4	1	4	1
779	30	1	2	4	30	3	1	1	1	1	1	1	1	1	1	1	2	2	1	1	1	1	4	1	1	1	1	1	4	4	1	1	1
780	29	1	3	3	30	1	2	2	1	1	2	3	1	1	1	1	2	2	1	1	1	1	1	1	1	1	1	4	4	2	2	1	3
781	60	2	5	5	5	3	1	1	3	2	2	3	1	2	1	1	2	2	1	1	2	2	4	2	2	3	5	1	4	3	1	4	1
782	60	2	4	5	35	1	2	1	1	1	1	2	5	2	1	1	1	1	1	2	2	2	4	1	1	3	4	1	4	4	1	3	1
783	27	2	3	3	30	1	2	1	1	2	1	2	5	1	1	1	2	2	2	2	2	2	4	2	1	1	99	1	4	4	1	1	1
784	9	2	1	5	70	1	2	1	2	3	3	2	5	2	1	1	2	2	2	1	1	3	3	2	2	2	1	1	1	3	1	2	1
785	6	2	2	3	80	1	2	1	1	3	3	3	1	2	2	1	2	2	1	1	1	1	5	1	1	4	1	1	4	4	1	4	1
786	58	2	2	2	10	1	2	1	1	1	2	2	99	2	2	1	2	2	2	2	1	1	99	3	1	3	5	1	4	4	1	3	1
787	17	2	2	5	60	2	2	2	1	1	3	3	1	2	2	2	2	2	2	3	2	1	1	1	1	1	2	1	4	4	1	4	1
788	3	1	4	5	30	1	2	1	1	2	3	3	1	2	1	1	2	2	1	2	2	2	4	2	2	3	4	1	4	4	1	2	1
789	28	1	2	9	70	1	2	1	1	1	3	3	1	2	1	1	2	2	1	1	2	1	5	99	1	2	2	3	4	4	2	1	1
790	52	1	3	5	15	1	2	1	2	2	2	3	5	2	1	1	2	2	2	1	1	1	5	1	4	3	5	3	4	1	1	1	1
791	28	2	5	5	20	4	1	1	1	1	1	2	1	1	1	1	2	2	1	2	2	2	4	2	2	2	2	1	4	4	1	1	1
792	38	1	4	2	40	1	2	1	1	1	1	2	1	1	1	1	1	1	2	2	2	2	5	2	2	3	2	4	4	4	1	3	1
793	2	1	2	4	999	1	2	1	2	1	1	2	5	2	2	2	2	2	2	1	1	1	1	1	1	1	1	1	1	1	1	1	1
794	55	2	3	4	20	2	1	1	1	1	3	3	1	1	1	1	2	2	2	1	1	1	1	1	1	3	4	1	4	4	1	4	1
795	23	1	4	3	60	1	2	1	1	1	2	3	1	1	1	1	2	2	1	1	1	1	5	1	1	1	2	1	4	4	1	3	1
796	36	1	5	5	15	3	2	2	3	1	3	2	1	1	1	1	2	2	1	1	1	1	5	1	1	2	4	1	4	4	1	3	1
797	23	2	3	5	30	1	2	2	2	2	2	3	1	2	1	1	2	2	1	1	1	1	4	1	1	1	1	4	4	4	1	1	1
798	23	1	5	5	35	4	1	1	2	1	3	2	1	2	1	1	2	2	1	1	1	3	4	1	1	2	4	2	4	4	3	3	1
799	1	2	4	5	35	1	2	1	1	1	1	2	1	2	1	1	2	2	2	2	2	2	4	1	1	4	2	1	4	4	1	4	1
800	29	2	3	2	120	2	1	1	3	2	2	2	1	2	1	2	2	2	1	1	1	4	4	1	1	2	2	1	4	4	1	3	1
801	34	2	4	5	15	2	1	1	2	3	3	2	1	1	1	1	1	1	1	1	1	1	3	1	1	1	1	1	4	4	1	3	2
802	64	1	2	3	30	2	2	1	1	1	1	2	5	1	1	1	2	2	2	2	2	2	4	2	2	2	4	1	4	2	2	1	2
803	17	2	3	5	30	2	1	1	2	2	2	3	1	1	2	1	2	2	1	2	1	2	2	1	1	1	2	2	2	2	2	2	2
804	49	2	5	4	150	1	2	1	1	1	3	3	5	1	1	1	2	2	1	1	1	1	4	1	2	2	2	3	4	4	1	2	3
805	65	2	2	2	30	1	2	1	1	1	1	3	5	1	2	1	2	2	2	2	2	2	2	4	2	4	2	1	4	2	1	2	1
806	17	1	2	2	45	3	1	1	1	2	1	3	1	2	1	1	2	2	1	4	3	3	4	2	2	3	2	1	4	2	1	1	2
807	45	1	5	4	15	1	2	1	1	2	1	3	1	1	1	1	1	1	2	1	2	2	4	1	1	2	4	1	3	4	2	3	1
808	31	1	3	4	40	1	2	2	1	1	2	3	1	2	1	2	2	2	2	2	2	3	3	2	2	3	2	1	4	4	3	3	1
809	44	1	1	2	25	1	2	2	1	1	3	2	1	2	1	1	2	2	1	2	2	2	4	2	2	2	2	1	4	4	1	3	1
810	2	2	3	3	15	1	2	2	3	3	3	3	1	1	1	1	2	2	2	2	2	2	4	1	1	3	2	1	4	4	1	4	1
811	2	2	2	2	60	1	2	1	2	1	3	2	5	2	1	1	2	2	1	2	2	2	4	2	2	2	2	1	4	4	1	2	1
812	23	2	2	2	10	1	2	1	1	2	1	2	1	1	1	1	2	2	1	2	2	2	4	2	2	2	4	1	4	4	1	3	1
813	30	1	3	4	30	2	2	2	1	2	1	3	1	2	2	1	2	2	2	2	2	2	4	2	2	3	3	4	1	1	4	2	1
814	70	2	2	2	20	1	2	2	3	3	2	3	1	2	1	1	1	1	1	2	1	1	4	2	1	2	2	1	4	4	1	4	1
815	9	2	3	3	50	1	2	2	1	1	2	3	1	1	1	1	2	2	2	2	2	2	4	2	1	3	1	1	4	4	1	4	1
816	86	2	1	2	20	3	1	1	1	1	2	2	1	1	1	1	2	2	1	2	2	2	4	2	2	2	2	1	4	4	1	3	1
817	62	2	3	2	60	1	2	1	1	1	1	2	1	1	1	1	2	2	1	2	2	2	4	2	2	2	2	1	4	4	2	3	1
818	23	2	5	5	40	2	1	2	1	2	1	2	1	1	1	1	1	1	1	1	1	1	5	1	1	1	2	1	1	4	1	1	1
819	20	2	4	5	90	3	1	1	1	1	2	2	5	2	1	1	2	2	1	1	1	1	5	1	1	1	1	1	1	3	1	1	1
820	45	2	3	3	30	1	2	1	1	1	2	3	1	2	1	1	1	1	1	1	1	1	4	1	1	3	4	1	4	4	1	3	1
821	62	2	3	3	30	1	2	1	1	1	2	2	1	1	1	1	1	1	1	2	1	1	4	1	1	3	5	1	4	4	1	4	1
822	1	2	3	3	40	1	2	1	1	2	3	2	5	2	1	1	2	2	2	2	2	2	4	2	2	2	2	1	4	2	2	4	1
823	53	2	3	2	60	1	2	1	1	1	2	2	1	1	1	1	2	2	1	2	2	2	4	2	2	2	4	1	4	4	1	3	1
824	24	2	2	3	60	1	2	2	1	1	3	2	1	1	1	1	1	1	1	1	1	3	3	2	2	2	2	1	1	4	1	4	1
825	34	1	4	2	90	1	2	1	1	1	2	3	1	2	1	1	2	2	1	2	2	2	4	2	2	2	4	1	4	4	1	4	1
826	65	1	3	1	120	1	2	1	1	1	3	3	1	2	2	2	2	2	2	3	3	3	4	1	1	4	5	1	3	4	2	4	1
827	30	2	5	3	30	1	2	1	1	1	3	2	5	1	1	1	2	2	1	2	2	2	4	2	2	2	2	1	4	4	1	4	1
828	27	1	4	5	50	1	2	1	3	3	2	3	1	2	2	1	2	2	2	2	2	2	3	1	1	3	2	1	4	4	1	4	1
829	6	1	3	3	10	1	2	1	1	1	3	3	6	2	1	1	2	2	1	2	2	2	4	2	2	2	2	1	4	4	1	4	1
830	26	2	5	2	40	1	2	1	1	2	2	3	1	2	1	1	2	2	1	2	2	2	4	1	1	3	2	1	4	4	1	1	1
831	22	2	5	4	30	3	1	1	1	2	1	3	1	1	1	1	2	2	1	1	1	2	4	1	1	4	5	1	2	4	1	1	1
832	26	1	4	4	15	3	1	2	1	1	3	2	1	1	1	1	2	2	2	2	2	2	2	2	2	2	2	2	2	2	2	2	2
833	25	1	5	3	60	2	1	2	1	1	1	2	6	1	1	1	2	2	1	1	1	1	4	1	1	2	1	2	2	2	1	3	2
834	41	1	2	4	150	2	2	2	1	1	1	2	1	1	1	1	1	1	1	1	1	1	2	2	2	4	3	4	4	2	3	1	1
835	25	2	5	5	40	1	2	2	1	2	1	2	1	1	1	1	2	2	1	2	2	2	4	2	2	3	4	2	4	4	1	2	1
836	58	2	2	3	20	1	2	1	1	1	2	2	5	2	2	1	2	2	2	1	1	1	4	1	1	3	3	1	3	4	1	2	1
837	19	2	2	2	30	1	2	2	1	2	1	3	5	1	2	1	2	2	2	1	1	1	5	1	1	3	1	4	4	4	2	2	2
838	3	1	4	1	20	1	2	1	2	1	3	2	1	2	1	1	1	1	2	3	2	2	4	2	1	3	5	1	2	4	1	2	1
839	13	2	2	2	7	1	2	2	3	1	3	1	1	2	1	2	2	2	2	1	1	1	5	1	2	2	2	1	3	4	1	3	3
840	28	1	4	5	30	1	2	1	1	2	1	2	1	2	1	1	2	2	1	1	1	1	2	1	1	1	1	1	4	4	1	1	1
841	66	1	4	2	25	1	2	1	3	3	2	3	5	2	1	2	2	2	2	2	2	1	4	2	2	2	2	3	4	4	4	3	3
842	29	2	1	3	20	1	2	1	1	3	3	2	1	1	1	1	2	2	1	1	1	1	4	1	1	3	4	1	2	3	1	4	1
843	35	2	1	5	20	2	1	2	1	1	1	3	1	2	2	2	1	1	1	1	1	1	5	1	1	1	1	3	1	2	3	3	3
844	5	1	3	3	60	1	2	1	3	2	2	2	5	2	1	1	1	1	1	1	1	1	4	1	1	3	1	1	3	4	2	2	2
845	20	2	4	3	20	1	2	2	1	2	1	3	5	2	1	1	2	2	2	2	3	1	4	1	2	2	2	2	4	3	2	2	1
846	7	1	5	5	15	1	2	1	1	2	1	2	1	2	2	1	2	2	1	1	1	1	5	4	4	3	1	1	4	1	1	4	1
847	53	1	3	5	40	1	2	1	2	2	3	2	5	1	1	1	1	1	1	1	1	2	4	1	1	4	2	1	4	4	1	1	3
848	64	1	2	3	90	1	2	1	1	1	2	2	1	1	1	1	2	2	1	2	2	2	4	2	2	2	4	1	4	4	1	2	1
849	55	1	3	3	90	1	2	1	1	1	3	2	5	1	1	1	1	1	2	3	4	2	4	2	2	3	2	1	4	1	1	4	1
850	48	1	3	2	60	2	2	2	1	2	2	3	1	2	1	1	2	2	1	2	2	2	4	2	2	3	4	1	4	4	1	2	2
851	52	2	3	2	30	1	2	2	1	1	3	2	5	1	1	1	2	2	1	2	2	2	4	1	1	2	2	1	4	4	1	3	1
852	53	1	5	4	60	1	2	1	3	3	2	3	1	1	1	1	2	2	1	1	1	1	5	1	1	1	1	1	1	4	2	3	2
853	30	2	4	5	5	2	1	2	1	1	1	2	6	1	2	1	2	2	2	2	4	2	5	2	2	3	2	1	4	4	3	3	3
854	23	1	5	3	30	2	1	1	2	2	1	2	1	2	1	1	2	2	1	4	4	2	4	2	2	3	2	1	4	4	2	1	3
855	53	1	1	1	10	1	2	1	3	3	2	2	1	2	2	1	2	2	2	3	3	3	3	2	2	3	2	1	4	4	1	4	1
856	19	1	3	5	30	3	2	1	1	2	1	3	5	2	1	1	2	2	1	2	1	1	5	1	1	1	1	3	3	3	1	1	4
857	52	1	4	2	45	1	2	1	1	3	3	3	1	2	2	1	2	2	1	2	2	2	4	2	2	2	4	1	4	4	1	1	1
858	29	2	4	3	30	3	1	1	1	1	3	2	1	1	1	1	2	2	1	2	2	2	4	2	2	4	2	1	4	4	1	4	1
859	23	1	4	5	90	1	2	1	1	2	1	3	1	1	1	1	2	2	2	1	2	2	4	2	2	4	5	1	4	4	1	1	1
860	49	2	3	2	45	1	2	1	2	3	2	2	1	1	1	1	2	2	1	2	2	2	4	2	2	2	4	1	4	4	1	3	1
861	67	2	4	3	30	1	2	1	2	2	2	3	1	2	1	1	2	2	2	2	2	3	4	2	2	3	4	4	3	4	2	3	2
862	36	2	4	3	15	3	1	2	3	3	2	3	1	2	2	1	2	2	2	2	2	2	4	2	2	3	2	1	4	4	1	1	1
863	3	2	1	2	60	1	2	1	3	2	2	2	1	2	1	1	2	2	1	2	2	2	4	2	2	2	4	1	4	3	1	4	1
864	29	2	5	4	30	3	1	1	1	1	3	2	1	1	1	1	2	2	1	1	1	1	5	1	1	2	2	1	4	4	1	4	1
865	53	2	2	4	30	1	2	2	2	1	3	2	1	1	1	1	1	1	2	2	2	2	4	2	2	2	3	1	4	4	1	4	1
866	62	2	3	2	25	1	2	1	2	2	2	2	1	1	2	1	2	2	2	2	2	2	2	1	1	2	2	1	4	4	1	4	1
867	60	2	5	5	10	1	2	1	1	1	3	1	5	1	1	1	2	2	1	1	1	1	5	1	1	1	2	1	4	4	1	3	1
868	35	1	3	3	40	1	2	1	1	1	2	2	6	1	1	2	2	2	2	2	2	2	4	2	2	3	2	1	4	3	1	4	1
869	29	1	5	4	10	2	1	2	2	3	3	3	1	1	1	1	2	2	1	1	1	1	4	1	1	1	4	1	4	3	1	1	2
870	15	2	3	5	10	1	2	1	2	1	2	3	5	1	1	1	2	2	2	2	2	2	5	2	2	3	2	4	1	4	1	3	3
871	30	2	5	5	60	3	1	1	1	2	2	3	1	1	1	1	2	2	2	1	1	1	5	1	1	5	2	1	4	3	1	1	1
872	6	2	3	5	30	1	2	2	3	2	3	2	1	1	1	1	2	2	2	1	1	1	3	1	1	3	2	1	4	4	3	4	1
873	36	2	1	3	25	1	2	1	2	1	3	3	5	2	1	2	2	2	2	2	2	4	4	2	2	3	4	1	3	3	1	1	1
874	70	2	2	3	60	1	2	2	1	1	1	1	1	2	1	1	2	2	1	1	1	1	5	1	1	3	4	1	4	4	1	2	1
875	24	2	3	2	60	1	2	1	1	3	3	3	1	2	2	1	2	2	2	1	1	1	5	1	1	3	4	1	4	4	1	4	1
876	4	1	3	5	60	1	2	1	2	1	3	2	1	1	1	1	2	2	1	2	2	3	5	1	1	3	2	1	4	4	1	1	1
877	35	2	4	3	10	3	1	1	1	1	1	3	1	1	1	1	2	2	1	1	1	1	4	1	1	3	2	3	1	3	2	1	2
878	22	1	3	3	30	2	2	1	2	1	2	3	5	1	2	1	1	1	2	1	1	1	1	1	1	1	1	1	3	4	1	1	1
879	24	2	4	2	30	2	1	1	2	1	2	2	1	2	1	1	2	2	1	1	1	1	5	1	1	2	2	1	4	4	1	1	1
880	37	1	4	4	30	1	2	2	1	1	2	2	1	2	2	1	2	2	1	1	1	1	5	1	1	3	4	1	1	4	1	4	1
881	30	2	2	4	15	1	2	2	1	1	3	1	1	2	1	1	2	2	1	1	1	1	5	1	1	3	2	1	4	4	1	4	1
882	4	2	3	3	30	3	1	1	1	3	3	3	1	1	1	1	2	2	2	1	1	1	3	1	1	3	2	1	4	4	1	1	4
883	34	2	1	1	220	1	2	1	1	1	3	2	5	1	1	1	2	2	2	1	1	3	1	1	1	3	2	1	2	2	1	4	1
884	39	1	3	2	35	1	2	1	1	3	3	3	6	1	1	2	2	2	2	1	1	1	5	1	1	3	4	1	4	2	1	4	1
885	25	2	5	3	30	4	1	1	1	2	1	2	1	2	1	1	2	2	1	1	1	1	5	1	1	3	1	1	4	4	1	1	1
886	24	2	3	4	30	1	2	2	1	2	2	3	5	2	1	1	2	2	1	1	1	1	5	2	2	2	2	4	4	4	2	2	4
887	38	2	2	5	10	1	2	2	2	2	1	2	1	1	1	1	1	1	1	1	1	1	5	1	1	2	2	1	1	4	1	1	1
888	6	2	4	3	20	1	2	2	2	2	2	3	1	1	1	1	2	2	1	2	2	2	4	2	2	2	2	1	4	3	1	2	1
889	53	2	5	3	40	1	2	1	1	3	3	2	1	1	1	1	2	2	1	1	1	1	2	1	1	4	3	1	4	4	1	4	1
890	27	1	5	5	15	1	2	2	2	2	1	3	1	2	1	1	2	2	1	1	1	1	5	1	1	1	4	1	1	4	1	2	1
891	44	2	3	3	60	1	2	1	1	2	1	3	1	2	1	1	2	2	1	1	1	1	4	1	1	3	4	1	4	4	2	2	1
892	6	1	2	2	70	1	2	2	1	1	3	3	1	1	1	1	2	2	2	1	1	1	5	1	1	3	4	1	4	1	1	3	1
893	4	1	2	5	30	1	2	2	1	1	1	2	1	1	2	1	2	2	2	1	1	1	5	1	1	3	4	1	4	1	1	2	1
894	36	2	4	4	20	2	1	2	2	2	1	3	1	1	1	1	2	2	1	1	1	1	5	1	1	3	4	1	4	4	1	1	1
895	22	2	5	4	40	2	1	2	1	2	1	3	1	1	1	1	1	1	1	1	1	1	5	1	1	3	4	1	4	4	1	1	1
896	4	1	1	4	40	1	2	1	1	1	3	2	1	2	2	1	2	2	2	2	2	3	3	2	3	3	2	1	4	4	3	2	2
897	54	2	3	2	60	3	1	1	1	2	1	3	1	2	1	1	2	2	2	1	1	2	2	2	2	3	5	2	2	2	2	2	2
898	35	1	1	3	30	4	1	1	2	2	3	3	5	2	1	2	2	2	2	2	2	2	4	2	2	3	2	1	1	4	1	3	2
899	30	2	4	3	15	1	2	1	1	1	1	1	6	1	1	1	2	2	1	1	1	1	5	1	1	3	4	1	4	3	1	4	1
900	24	1	4	5	8	2	1	1	1	2	1	3	1	1	1	1	1	1	1	1	1	1	4	1	1	3	5	1	4	4	1	1	4
901	60	1	3	5	20	2	2	2	1	1	3	2	1	1	1	1	2	2	1	1	1	1	5	1	1	3	5	1	4	4	1	1	4
902	55	1	2	1	30	1	2	1	1	1	3	3	1	1	1	1	2	2	2	1	1	5	5	1	1	3	5	1	4	4	1	4	1
903	2	2	5	3	30	1	2	1	2	2	2	2	1	1	2	1	2	2	1	1	1	1	5	1	1	3	5	1	4	3	1	2	1
904	26	1	3	4	30	1	2	1	1	2	1	3	1	1	1	1	2	2	1	1	1	1	5	1	1	3	1	1	4	4	1	1	1
905	48	2	1	2	20	1	2	2	2	3	3	2	5	1	1	1	2	2	2	2	2	2	4	2	2	2	2	2	3	3	3	4	1
906	42	1	2	5	40	1	2	1	1	2	2	3	6	1	1	1	2	2	1	2	2	2	4	2	2	2	2	1	4	4	1	1	3
907	2	2	2	3	70	1	2	1	1	2	2	2	1	1	1	1	2	2	2	1	1	1	5	1	1	3	4	1	4	4	1	1	1
908	53	2	1	5	30	1	2	2	2	2	2	3	1	2	2	2	2	2	2	1	1	3	1	1	2	3	4	2	2	4	3	4	1
909	25	1	5	5	10	3	1	1	1	2	1	3	1	1	1	1	2	2	1	1	1	1	4	1	1	2	4	1	3	4	1	2	2
910	59	1	1	3	30	3	1	1	1	1	3	3	1	2	1	2	2	2	2	1	1	5	5	3	3	3	1	1	2	4	1	4	4
911	63	1	5	5	60	1	2	2	2	3	3	3	5	2	1	1	1	1	2	1	1	1	5	1	1	4	4	1	1	2	1	1	1
912	56	2	4	2	30	1	2	2	3	2	1	3	5	1	1	1	2	2	2	1	1	1	5	1	1	3	1	1	4	4	1	2	1
913	3	1	2	2	60	1	2	1	1	1	1	3	1	1	2	1	2	2	2	1	1	3	5	1	3	3	2	1	4	1	1	4	1
914	24	1	5	3	30	1	2	1	1	1	1	2	5	2	1	1	2	2	1	1	1	4	5	1	1	3	1	1	1	4	1	4	1
915	10	1	4	3	45	2	1	1	1	2	2	2	1	1	1	1	2	2	1	1	1	1	5	1	1	2	1	1	4	4	1	1	1
916	30	2	5	4	30	4	1	1	1	2	1	2	1	1	1	1	2	2	1	2	2	2	4	1	1	2	2	1	2	4	1	1	1
917	25	1	4	4	30	3	1	1	1	2	1	2	1	1	1	1	2	2	1	1	1	1	5	1	1	3	1	1	4	4	1	1	1
918	61	2	5	5	8	3	1	1	1	2	1	3	6	2	1	1	2	2	1	2	1	1	5	1	1	3	5	1	4	2	1	1	1
919	24	2	5	2	20	1	2	2	1	2	2	2	1	1	1	1	2	2	1	1	1	1	4	1	1	1	4	4	4	4	1	3	1
920	27	2	3	3	20	1	2	1	2	1	3	3	1	1	2	1	2	2	1	1	1	1	5	1	1	3	4	1	4	1	1	4	1
921	8	1	3	5	60	1	2	1	1	1	1	2	1	2	1	1	2	2	1	1	1	1	5	1	1	1	1	1	4	4	1	1	1
922	62	2	4	5	10	3	1	1	1	1	1	3	1	2	2	1	2	2	2	1	1	1	5	1	1	1	1	2	2	4	1	1	1
923	60	2	4	5	10	1	2	1	2	1	3	2	5	2	2	1	1	1	2	2	2	2	4	2	2	3	2	3	3	4	2	4	2
924	2	1	2	5	30	1	2	2	1	1	1	2	1	1	1	1	1	1	1	1	1	1	5	1	1	2	2	1	4	1	1	1	1
925	25	1	5	3	20	1	2	2	2	1	2	2	1	1	1	1	2	2	1	1	1	1	5	1	1	1	1	1	3	4	1	3	3
926	26	2	5	4	60	2	1	2	2	3	3	2	1	2	2	1	2	2	2	4	1	1	5	1	1	3	4	1	4	4	1	1	1
927	49	1	5	4	15	2	1	1	1	2	1	3	1	1	1	1	2	2	1	1	1	1	5	1	1	3	1	1	4	1	1	1	1
928	44	2	2	3	40	1	2	1	1	1	2	3	1	1	1	1	2	2	1	1	2	1	5	1	1	2	4	1	4	1	1	4	1
929	65	2	2	1	20	3	1	1	2	2	3	2	1	2	2	1	2	2	2	1	1	1	5	1	2	3	4	1	1	4	1	4	1
930	43	2	2	1	40	1	2	1	2	2	1	2	1	1	2	1	2	2	1	1	1	1	5	1	1	3	1	1	4	4	1	3	1
931	59	1	2	4	30	1	2	1	2	2	2	3	1	1	1	1	2	2	2	2	1	3	3	1	1	3	1	1	4	4	1	1	1
932	49	1	3	5	30	2	1	2	1	2	1	3	1	2	1	1	2	2	2	1	1	1	5	1	1	2	1	1	4	4	1	1	1
933	34	1	5	3	20	1	2	2	1	1	3	3	5	2	1	1	2	2	1	1	1	1	4	1	1	1	5	1	4	4	1	1	1
934	31	2	5	4	60	1	2	2	1	1	3	2	1	2	1	1	2	2	1	1	1	1	5	1	1	1	4	1	4	4	1	4	1
935	19	2	5	3	120	1	2	2	1	2	2	2	5	1	1	1	1	1	1	1	1	1	5	1	1	1	1	1	3	4	1	3	1
936	37	2	3	3	15	3	1	1	2	2	2	2	1	2	2	1	2	2	1	1	1	1	5	1	1	3	1	1	4	4	1	1	4
937	53	1	3	4	60	2	1	2	1	2	3	3	3	1	1	1	2	2	2	1	1	1	4	1	1	1	1	1	4	4	1	4	4
938	22	2	4	3	20	2	2	2	2	3	2	3	1	2	1	1	2	2	2	1	1	1	5	1	1	3	1	1	4	4	1	1	1
939	31	1	5	4	10	3	1	1	2	2	2	3	1	1	1	1	2	2	1	2	2	3	4	2	2	4	2	1	4	4	1	1	1
940	26	2	3	3	60	2	1	1	2	3	3	3	1	2	1	1	2	2	1	1	1	1	5	1	1	3	4	1	4	4	4	4	1
941	19	2	3	1	60	4	1	1	1	2	1	2	1	1	1	1	2	2	1	2	2	2	3	2	2	2	4	2	2	2	2	2	3
942	15	2	3	5	15	1	2	1	1	2	1	2	1	2	1	1	2	2	1	1	1	1	5	1	1	1	1	1	4	4	1	1	1
943	28	2	5	3	80	1	2	1	1	1	3	3	1	1	1	2	2	2	1	3	3	1	5	1	1	1	4	1	4	4	1	4	4
944	11	1	3	2	30	1	2	2	1	1	1	3	1	2	1	1	1	1	2	3	3	2	3	2	2	3	2	2	4	4	2	4	2
945	25	1	5	5	30	1	2	2	1	2	2	3	1	1	1	1	2	2	1	2	1	1	4	1	1	1	1	2	2	3	1	1	1
946	21	2	5	5	20	1	2	2	1	2	2	2	1	1	1	1	2	2	2	1	1	4	1	1	4	1	1	1	1	1	1	1	1
947	15	1	2	5	40	1	2	2	1	2	1	3	5	2	1	1	2	2	2	1	1	1	5	1	1	3	2	1	4	4	1	1	4
948	27	1	5	3	20	1	2	1	1	2	1	3	1	2	2	1	2	2	1	2	2	2	4	2	2	3	2	1	4	4	1	3	3
949	39	1	4	2	40	2	1	1	2	2	2	2	1	1	1	1	2	2	1	1	1	1	5	1	1	2	2	1	1	4	1	3	1
950	38	2	5	5	30	2	2	1	1	2	1	3	5	2	1	1	2	2	1	1	1	1	4	4	2	2	2	1	1	4	3	1	1
951	53	1	2	5	20	3	2	1	2	2	2	3	1	1	1	1	2	2	1	1	1	1	5	1	1	3	4	1	4	4	1	1	1
952	62	1	3	5	30	3	1	2	3	3	2	2	1	2	2	1	2	2	2	1	1	1	3	1	1	3	4	1	4	4	1	1	1
953	24	2	3	4	25	1	2	1	1	1	3	3	1	2	2	1	2	2	2	1	1	3	5	2	2	3	5	1	4	4	1	4	1
954	23	1	3	3	30	2	1	1	2	2	2	3	6	2	2	1	2	2	1	2	2	2	4	2	2	4	2	2	4	2	1	1	1
955	55	1	2	2	122	2	2	1	1	1	1	2	1	1	2	1	2	2	1	1	1	3	3	2	2	3	2	1	4	3	1	3	1
956	54	2	5	5	20	2	1	1	2	2	2	3	1	1	1	1	2	2	2	1	1	1	5	1	1	3	1	1	4	4	1	1	1
957	39	1	3	3	30	3	1	1	3	3	3	3	5	1	1	1	2	2	1	2	2	2	4	2	2	2	2	2	1	3	2	2	2
958	26	1	4	5	10	2	1	1	2	3	2	3	5	1	1	1	2	2	1	1	1	1	4	1	1	3	5	1	4	4	1	2	2
959	2	1	3	4	60	1	2	1	1	1	1	2	1	2	1	1	2	2	2	1	1	1	5	1	1	3	2	1	4	4	1	4	1
960	28	2	5	4	30	2	1	2	2	1	3	2	1	1	1	1	2	2	2	1	1	1	4	1	2	3	2	1	3	3	1	1	3
961	49	1	5	5	40	1	2	2	2	2	1	3	5	1	1	1	2	2	1	1	1	1	4	1	1	1	4	1	4	4	1	3	3
962	69	2	5	3	30	2	1	2	1	1	2	2	5	1	1	1	2	2	1	1	1	1	4	1	1	3	5	1	4	4	1	4	1
963	62	1	2	3	35	2	1	1	3	3	2	2	2	2	1	1	2	2	2	1	1	4	2	2	2	4	4	1	4	4	1	1	1
964	22	2	5	3	40	1	2	1	3	2	2	2	5	1	1	1	1	1	1	1	1	1	4	1	1	1	1	1	2	4	1	1	1
965	21	2	5	2	30	2	1	1	2	3	3	2	1	1	1	1	2	2	1	1	1	1	5	1	1	3	1	2	2	4	2	2	2
966	53	1	5	3	10	1	2	2	1	1	3	2	1	1	1	1	1	1	1	1	1	1	2	1	1	1	1	2	4	4	1	1	1
967	22	2	1	3	30	1	2	2	1	1	3	2	5	2	2	1	2	2	2	1	1	3	3	1	1	3	4	1	4	4	1	1	1
968	25	2	4	4	90	3	1	2	1	1	1	2	1	1	1	1	2	2	2	1	1	1	5	1	1	1	1	1	4	4	1	1	1
969	24	1	5	5	30	1	2	1	2	3	3	3	1	1	1	1	2	2	2	2	1	1	5	1	1	2	1	2	4	4	1	1	1
970	88	1	3	4	15	2	1	1	2	3	3	2	1	2	1	1	2	2	2	1	1	1	5	1	1	3	4	1	4	4	1	3	1
971	27	2	4	5	30	1	2	1	1	1	1	2	5	1	1	1	2	2	1	1	1	1	1	1	1	1	1	1	1	1	1	1	1
972	21	1	5	5	10	1	2	2	1	2	2	2	1	1	1	1	2	2	1	2	2	1	4	2	2	2	4	1	4	4	1	1	2
973	34	1	4	5	30	1	2	2	2	2	2	3	5	1	1	1	2	2	2	1	2	2	4	2	2	4	2	1	4	3	1	1	1
974	40	2	3	3	30	1	1	2	2	2	2	3	1	2	1	1	2	2	2	2	2	2	4	2	2	3	2	1	4	4	1	4	1
975	43	2	3	2	30	1	2	1	1	1	3	3	1	1	1	2	2	2	2	1	1	3	3	2	2	3	4	1	4	4	1	4	1
976	28	2	5	5	20	3	2	1	2	1	2	3	1	1	1	1	1	1	1	1	1	1	5	1	1	1	1	2	3	3	2	1	2
977	21	1	3	3	20	4	2	2	1	1	2	2	5	2	1	1	2	2	1	1	1	1	4	1	1	3	3	1	4	4	1	3	1
978	31	1	3	3	35	1	1	1	1	3	3	2	1	2	1	1	2	2	1	1	5	1	5	1	4	3	5	1	4	4	1	4	1
979	26	2	5	5	30	1	2	1	2	1	1	3	1	1	1	1	2	2	1	1	1	1	5	5	4	4	2	1	4	4	1	4	3
980	53	2	2	4	30	1	2	1	1	2	1	3	1	2	2	1	2	2	1	1	1	1	5	1	1	3	4	1	4	4	1	1	4
981	18	1	2	3	40	4	2	1	1	1	3	3	5	1	1	1	1	1	2	1	1	1	4	1	2	1	4	1	3	3	3	1	3
982	52	1	4	5	20	3	1	2	2	3	3	3	1	1	1	1	2	2	1	1	1	2	2	2	2	4	2	1	4	4	1	1	1
983	52	2	3	4	60	1	2	2	1	2	2	2	1	2	1	1	2	2	1	4	1	2	2	1	1	3	4	1	4	4	1	3	1
984	56	1	3	4	40	1	2	1	1	3	3	3	1	1	2	1	2	2	2	1	1	1	5	1	1	3	4	1	4	4	1	3	1
985	33	1	4	5	60	2	2	1	1	2	1	2	1	1	1	1	2	2	1	1	1	1	5	1	1	3	4	1	4	4	1	4	1
986	27	1	3	5	30	1	2	2	2	2	1	3	1	1	1	1	2	2	2	2	2	2	4	2	2	2	2	1	4	4	1	1	1
987	77	1	3	4	120	2	1	1	2	1	3	3	1	1	2	2	2	2	2	3	3	3	3	2	2	3	2	1	4	4	1	1	2
988	19	1	3	5	40	1	2	2	2	2	2	3	1	1	1	1	2	2	1	1	1	1	4	1	1	1	1	1	4	4	1	1	1
989	25	2	5	5	30	1	2	2	1	2	1	3	1	2	1	1	2	2	2	4	1	1	5	1	1	3	2	1	4	4	1	1	3
990	42	1	1	3	20	1	2	2	3	2	2	2	1	1	1	2	2	2	1	1	3	1	5	1	1	3	2	1	4	4	1	4	1
991	12	1	2	3	30	1	2	2	1	2	3	2	1	2	1	1	2	2	2	2	2	2	4	2	2	4	4	1	4	4	1	3	1
992	19	2	5	3	50	2	1	2	1	1	3	2	1	2	1	1	2	2	2	1	1	1	4	1	1	1	1	4	1	4	1	1	4
993	10	2	2	2	120	2	1	2	3	1	3	2	1	1	1	1	2	2	2	1	1	1	5	1	1	3	1	1	4	4	1	4	1
994	4	1	1	4	40	1	2	1	1	2	2	3	6	2	1	2	2	2	2	1	1	3	3	2	2	3	2	1	4	4	3	4	1
995	26	1	2	5	15	1	2	1	1	3	3	2	1	1	2	1	2	2	1	1	1	1	5	1	1	3	4	1	4	4	1	1	1
996	43	1	1	4	60	2	1	2	1	2	1	3	1	2	2	1	2	2	2	1	1	1	5	1	1	3	5	1	4	4	3	3	1
997	50	1	3	4	60	2	1	1	1	2	1	2	1	2	1	2	2	2	2	1	1	1	5	1	1	3	2	1	4	4	3	1	1
998	47	2	4	3	30	1	1	2	2	2	2	2	1	2	1	1	2	2	2	2	2	2	4	2	2	2	2	1	4	4	1	2	1
999	1	2	5	4	15	1	2	1	2	1	3	2	1	1	2	1	2	2	2	1	1	1	5	1	1	2	2	1	4	4	2	1	4
1000	47	1	5	4	20	2	1	1	1	2	2	2	1	1	1	1	2	2	1	1	1	1	5	1	1	3	4	1	4	4	1	1	2
1001	66	2	3	1	15	1	2	1	1	1	1	2	1	1	1	1	2	2	1	2	1	1	1	2	2	3	2	1	4	4	1	4	1
1002	6	1	3	3	30	1	2	2	1	2	2	2	1	1	1	1	2	2	1	1	1	2	4	2	2	3	2	1	4	4	1	2	1
1003	28	2	3	4	30	1	2	1	1	1	3	2	1	1	1	1	2	2	1	2	2	2	5	3	2	4	2	2	4	4	2	4	1
1004	38	1	1	2	60	1	2	2	1	1	2	3	5	2	2	1	2	2	1	1	1	1	1	1	1	3	2	1	4	4	1	4	1
1005	24	2	4	5	60	1	2	1	1	1	3	2	5	1	1	1	2	2	2	2	2	2	2	2	2	4	2	1	4	3	1	2	1
1006	52	2	1	3	80	1	2	1	3	3	3	3	6	1	1	1	2	2	2	2	1	2	2	2	2	3	2	1	4	3	1	4	1
1007	22	1	4	3	60	1	2	2	1	1	1	3	5	1	1	1	2	2	1	1	1	1	4	1	1	1	1	1	4	4	1	2	2
1008	70	1	4	5	30	2	1	1	1	2	1	3	1	2	2	1	2	2	2	3	3	2	2	2	2	3	4	1	4	4	1	2	1
1009	24	2	5	3	25	3	1	2	2	2	2	3	1	2	1	1	2	2	2	2	4	2	4	2	2	4	4	1	4	3	2	1	1
1010	45	2	2	3	20	1	2	1	1	2	1	3	1	1	1	1	2	2	1	3	1	1	4	1	1	1	5	1	4	3	1	4	1
1011	23	2	5	3	20	1	2	2	1	1	1	3	6	1	1	1	1	1	1	2	1	1	4	1	1	1	1	1	1	1	1	1	1
1012	60	1	1	2	40	2	2	1	1	3	3	2	6	1	2	1	2	2	1	2	2	2	4	2	2	3	4	1	4	4	1	4	1
1013	10	1	5	5	30	1	2	1	1	1	1	3	5	2	1	1	2	2	1	2	2	3	3	2	2	2	4	1	2	4	1	2	4
1014	60	2	3	5	60	3	1	1	1	2	1	3	5	1	1	1	2	2	1	1	1	1	5	1	1	4	4	1	3	4	1	1	1
1015	65	2	2	4	70	1	2	1	1	1	1	2	1	1	1	1	2	2	1	1	1	1	3	1	1	3	2	1	4	4	1	3	1
